# Supplementary material for: Chromatin Remodeling Protein ZmCHB101 Regulates Nitrate-Responsive Gene Expression in Maize
Source: Front Plant Sci. 2020 Feb 13;11:52. doi: 10.3389/fpls.2020.00052 (PMC7031486; doi:10.3389/fpls.2020.00052)
Supplement: Supplementary file 2 [file Table_1.xlsx]

## Sheet: Table S1
Table S1. RNA-seq data information.
samples	clean reads	correct alignment rate
R101_0 h_rep1	113584603	0.8292
R101_1 h_rep1	129471564	0.8472
R101_2 h_rep1	134051838	0.8511
R101_0 h_rep2	129664703	0.8406
R101_1 h_rep2	130063084	0.8466
R101_2 h_rep2	116589619	0.8531
R101_0 h_rep3	120003048	0.8408
R101_1 h_rep3	117656619	0.8353
R101_2 h_rep3	129851793	0.8531
WT_0 h_rep1	142601141	0.8153
WT_1 h_rep1	141098209	0.8402
WT_2 h_rep1	116453301	0.8355
WT_0 h_rep2	150819140	0.8268
WT_1 h_rep2	135321199	0.8466
WT_2 h_rep2	156285702	0.84
WT_0 h_rep3	126514281	0.8325
WT_1 h_rep3	123316707	0.8362
WT_2 h_rep3	114677786	0.8432
total	2328024337

## Sheet: Table S2
Table S2. Primers used for different experiments.
Primers for gene exression assay
GRMZM5G878558-F	CTCTGGGAGACAGCGAGACCAT
GRMZM5G878558-R	GACATCCGTTAGCCGCTATTCAG
GRMZM2G568636-F	ATTACCAGACTAGAGCAGCAGATAACA
GRMZM2G568636-R	GCACATTCCGAGGGCAAAA
ZmNRT2.2-F	ACCTGCTACCTACCTCTACGTGTAT
ZmNRT2.2-R	GATGAATATCGTTGGCACATCTC
ZmNRT2.1-F	CATGCACCACAGCTCACTATAAGT
ZmNRT2.1-R	TGAGGTTCCGGCAATGGA
ZmACT1 -F	CCTGAAGATCACCCTGTGCT
ZmACT1 -R	GCAGTCTCCAGCTCCTGTTC
Primers for ChIP-qPCR assay
ZmNRT2.1-(5')-F	CGGAACCTCAAGCACAA
ZmNRT2.1-(5')-R	AGCAGGTGATCCCTTGG
ZmNRT2.1-body-F	TCTTTACCTCCTCGACCTAC
ZmNRT2.1-body-R	GAACACCACCGGCAGC
ZmNRT2.1-3'-F	TGCCTTGTTATTACTGTGCG
ZmNRT2.1-3'-R	ACACCTAATCGCTTCAACATAC
ZmNRT2.2-(5')-F	GGCAACAGCAGCTATAGTTT
ZmNRT2.2-(5')-R	GCTAGAGCAGCAGGTGATG
ZmNRT2.2-body-F	TTCACCTCCTCAACCTACTC
ZmNRT2.2-body-R	GAACACCACAGGTAGCGT
ZmNRT2.2-3'-F	CTACCTACCTCTACGTGTATGCC
ZmNRT2.2-3'-R	GCTTTTGTATCAAACAAGTGCTC
ZmACT1-(5')-F	CGTCCGTGCGTTTCCT
ZmACT1-(5')-R	TGACGCAAGGACTTTCGA
ZmACT1-body-F	GTGATGGATTCCGGTGAT
ZmACT1-body-R	TTAGGTGGTCGGTGAGGT
ZmACT1-3'-F	GTTGCCTCAGAGTTTGCTT
ZmACT1-3'-R	GGGTTGCTATGACGGATC
ZmNRT2.1 -P1-F	CATCACCAACAAGGATAGC
ZmNRT2.1 -P1-R	CCAAGGATCAGAATCTCC
ZmNRT2.1 -P2-F	CGGAAGTTGCTGTCCTT
ZmNRT2.1 -P2-R	GCTTGCCAATGTGCTG
ZmNRT2.2 -P1-F	ATGTACCATGAATGTATGACTAAT
ZmNRT2.2 -P1-R	TGGGTCGAAGACGAGG
ZmNRT2.2 -P2-F	CTTTACCCGGATCACTTC
ZmNRT2.2 -P2-R	ATTGTCGGTACGCAAGT
Primers for nucleosome occupancy assay
ZmNRT2.1 -580-F	ACGTTCGGTGATCCAA
ZmNRT2.1 -580-R	CTAAATTAGAAGATAAAGGAGTC
ZmNRT2.1 -521-F	ACAGCGTGCCAAGTTC
ZmNRT2.1 -521-R	CGACTATAATGCCTGCC
ZmNRT2.1 -501-F	CAGGCATTATAGTCGTCT
ZmNRT2.1 -501-R	TCCTCTGCTCTACTGTCAC
ZmNRT2.1 -478-F	TGTGATTAATAGTGACAGTAGAGCAG
ZmNRT2.1 -478-R	GCCCACCACCAGCCTC
ZmNRT2.1 -422-F	GGAGGAGGCTGGTGGT
ZmNRT2.1 -422-R	GACTAAACGGCATAGAATAAA
ZmNRT2.1 -388-F	TTTTATTCTATGCCGTTTAG
ZmNRT2.1 -388-R	CTAGCTATCCTTGTTGGTG
ZmNRT2.1 -321-F	CATCACCAACAAGGATAGC
ZmNRT2.1 -321-R	CCAAGGATCAGAATCTCC
ZmNRT2.1 -250-F	AGATTCTGATCCTTGGCT
ZmNRT2.1 -250-R	TTAAATGGATTCCTCGG
ZmNRT2.1 -200-F	CCGAGGAATCCATTTAA
ZmNRT2.1 -200-F	CTGGAACAGAGGCTACAA
ZmNRT2.1 -150-F	TCTATTCTTTGTAGCCTCTGTT
ZmNRT2.1 -150-R	GGTTAATCTTTAGATTGGAGC
ZmNRT2.1 -100-F	ACCCTGCACCGATGAT
ZmNRT2.1 -100-R	GCTGAATTAATAAGGCAATTA
ZmNRT2.1 -78-F	TGCCTTATTAATTCAGCTC
ZmNRT2.1 -78-R	GTCATGGACATGAAGGGT
ZmNRT2.1 -52-F	CTTGACGACGACCCTTC
ZmNRT2.1 -52-R	AGAAATAAAGAAAGATTGAGC
ZmNRT2.1 36-F	TCCTTCTCCCACGCTCG
ZmNRT2.1 36-F	TGGTGCATGGTTGACATTTT
ZmNRT2.1 105-F	AATGTCAACCATGCACCACA
ZmNRT2.1 105-R	GCAATGGAATCGGTGGG
ZmNRT2.1 147-F	CCACCGATTCCATTGC
ZmNRT2.1 147-R	ACTAGCTGGCTGGTTGCT
ZmNRT2.1 169-F	CGGAACCTCAAGCACAA
ZmNRT2.1 169-R	AGCAGGTGATCCCTTGG
ZmNRT2.1 211-F	CACAAGCAACCAGCCAG
ZmNRT2.1 211-R	AGAGCTCCCCGGAGCG
ZmNRT2.1-body-F	TCTTTACCTCCTCGACCTAC
ZmNRT2.1-body-R	GAACACCACCGGCAGC
ZmNRT2.1-3'-F	TGCCTTGTTATTACTGTGCG
ZmNRT2.1-3'-R	ACACCTAATCGCTTCAACATAC
ZmNRT2.2 -462-F	ATGTACCATGAATGTATGACTAAT
ZmNRT2.2 -462-R	TGGGTCGAAGACGAGG
ZmNRT2.2 -421-F	ATCCACATCATCTCAACGAC
ZmNRT2.2 -421-R	CGTAACGTACCCGCAGT
ZmNRT2.2 -398-F	GGGTACGTTACGCCTAG
ZmNRT2.2 -398-R	GGAACAGACAATAATTCAGA
ZmNRT2.2 -355-F	GCACTCTGAATTATTGTCTG
ZmNRT2.2 -355-R	GTTCATTCCTGGCTCATA
ZmNRT2.2 -312-F	TATGAGCCAGGAATGAACAG
ZmNRT2.2 -312-R	GCAGCTTGGGAAGAGGC
ZmNRT2.2 -286-F	CGTCGTTGCTACTAGCCC
ZmNRT2.2 -286-R	CTGATCGCCGCGTCTC
ZmNRT2.2 -261-F	GCAGTGGCCATAAGGAG
ZmNRT2.2 -261-R	AGAAGAAAATTAAGGAAGGC
ZmNRT2.2 -219-F	GCCTTCCTTAATTTTCTTCT
ZmNRT2.2 -219-R	TGGCAGCAGGCAGGTA
ZmNRT2.2 -197-F	TCTACCTGCCTGCTGC
ZmNRT2.2 -197-R	GAGGGCTGGCGTTGAC
ZmNRT2.2 -155-F	GTCAACGCCAGCCCTCG
ZmNRT2.2 -155-R	CGGATTGGTGTACTAAACTAG
ZmNRT2.2 -86-F	GTTTAGTACACCAATCCGC
ZmNRT2.2 -86-R	TCTTAACTCTGCCGCATA
ZmNRT2.2 -41-F	ATATGCGGCAGAGTTAAGA
ZmNRT2.2 -41-R	TGGATATGTACGGTCGACTAG
ZmNRT2.2 28-F	ATACGTCGCCTTTCCATGT
ZmNRT2.2 28-R	AACTATAGCTGCTGTTGCCTG
ZmNRT2.2 50-F	TTCCATTCCAGCAGGCA
ZmNRT2.2 50-R	GGTGATGTATCCCTTTCCCT
ZmNRT2.2 80-F	GGCAACAGCAGCTATAGTTT
ZmNRT2.2 80-R	GCTAGAGCAGCAGGTGATG
ZmNRT2.2 150-F	TACATCACCTGCTGCTCTAGCT
ZmNRT2.2 150-R	CCCGTGACTCCGTGCA
ZmNRT2.2 200-F	TCTGCACGGAGTCACGGG
ZmNRT2.2 200-R	TTGCTCGCCGCCTCCTC
ZmNRT2.2 271-F	CGACCTGCCGGTGGACT
ZmNRT2.2 271-R	GGAGAAGAGCCGGACGC
ZmNRT2.2-body-F	TTCACCTCCTCAACCTACTC
ZmNRT2.2-body-R	GAACACCACAGGTAGCGT
ZmNRT2.2-3'-F	CTACCTACCTCTACGTGTATGCC
ZmNRT2.2-3'-R	GCTTTTGTATCAAACAAGTGCTC
ZmNRT1.1 -560-F	CGTGTCGTAGCTAAATG
ZmNRT1.1 -560-R	GTGCGATCAGTCCAAT
ZmNRT1.1 -511-F	CAATCCATTGGACTGA
ZmNRT1.1 -511-R	GCCAGCAAATTAAGTC
ZmNRT1.1 -490-F	TTTTACGTTCATCGACTT
ZmNRT1.1 -490-R	CGATGGAGCTAACAACT
ZmNRT1.1 -458-F	TCAGTTGTTAGCTCCA
ZmNRT1.1 -458-R	GATCAGTTTCAAGAAATTA
ZmNRT1.1 -402-F	TCAGTTGTTAGCTCCA
ZmNRT1.1 -402-R	AGAAATTAAGTTGATCAG
ZmNRT1.1 -358-F	TGAAACTGATCAACTTAA
ZmNRT1.1 -358-R	CTAGGTGCTTCTAAACA
ZmNRT1.1 -321-F	TGTTTAGAAGCACCTAGT
ZmNRT1.1 -321-R	GAAATCAGCTCAATTTC
ZmNRT1.1 -276-F	GGCTTATGAATTTAGTATAG
ZmNRT1.1 -276-R	ACTGACGTGTAAATTGG
ZmNRT1.1 -220-F	AAAATCAAAGAAGCTAC
ZmNRT1.1 -220-R	GAAGCAAGCTAGTTTT
ZmNRT1.1 -169-F	AAAACTAGCTTGCTTC
ZmNRT1.1 -169-R	CCAAACATTTTAGTTTATG
ZmNRT1.1 -110-F	GATCTTAGTTTATAAGAAAC
ZmNRT1.1 -110-R	AACAGGTTACTGAGGTG
ZmNRT1.1 -88-F	GCACCTCAGTAACCTGT
ZmNRT1.1 -88-R	CTAAGGACCTCTTTGGA
ZmNRT1.1 -48-F	AAACTTAGGGTTTCCAA
ZmNRT1.1 -48-R	CCTCCCTCCACTGTTC
ZmNRT1.1 45-F	TGCTGCTGCCTGCTACTTCA
ZmNRT1.1 45-R	GCCGCCACATCAGACATCTC
ZmNRT1.1 78-F	CGCTTCCTGAGACCGTGGCGGAGGGTAA
ZmNRT1.1 78-R	CGTCGTTCATAGTCGTCGTCATCT
ZmNRT1.1 109-F	TAAGATGACGACGACTATGAACGA
ZmNRT1.1 109-R	GCAGGACGGCCCTTGTAG
ZmNRT1.1 -156-F	GGACTACAAGGGCCGTCCT
ZmNRT1.1 156-R	GCTCGTTCAGCTCCACCAC
ZmNRT1.1 210-F	GCTGAACGAGCGGCTGA
ZmNRT1.1 210-R	GATCAGGTACGTCACCAGGTTC
ZmNRT1.1 250-F	TGAACCTGGTGACGTACCTGATC
ZmNRT1.1 250-R	CACAGCGTTGGCAGAGGC
ZmNRT1.1-body-F	CTTCTTCATCAGCATCGGGTCG
ZmNRT1.1-body-R	CAGATGGTCCTGCACGTACACC
ZmNRT1.1-3'-F	TGCTCGTGCCGCAGTTCTT
ZmNRT1.1-3'-R	GGAATAGGCCCGTGCTCATG
ZmACT1 -540-F	CTCCGTAGGGTACATTC
ZmACT1 -540-R	ATAAGCAGTAAACATCAATA
ZmACT1 -501-F	TATTGATGTTTACTGCTTAT
ZmACT1 -501-R	GACATTTATGTGCATGTG
ZmACT1 -478-F	ATATAAATAATTATACACACATGCA
ZmACT1 -478-R	AACCCTTTTAAGTTTTAATTTATTC
ZmACT1 -446-F	GCACATAAATGTCATCACC
ZmACT1 -446-R	CGATGGCACCACTTTA
ZmACT1 -402-F	TTTAAAGTGGTGCCATC
ZmACT1 -402-R	TAAGGGTAAACTGAGAAAA
ZmACT1 -340-F	TCAGTTTACCCTTATGTT
ZmACT1 -340-R	TTAGTTTTATCTTTTCAGTG
ZmACT1 -301-F	GTTCTAATTTCTATAGCACTG
ZmACT1 -301-R	TCTCAGTTTTATTGGTATT
ZmACT1 -276-F	AAAGATAAAACTAAAAACACAACTA
ZmACT1 -276-R	GAAATTTAGGTGTTTTAAGTTGAGT
ZmACT1 -210-F	ATTTCTAACACTACTTTGGGCACC
ZmACT1 -210-R	AGCCGTCGCCGTCGTAG
ZmACT1 -159-F	GCGACGGCTGCACTAG
ZmACT1 -159-R	ATACCGGCGGACAATG
ZmACT1 -110-F	CCCTTTGTCCCATTGT
ZmACT1 -110-R	AGACGTGCAGGACTCG
ZmACT1 -78-F	AGTCCTGCACGTCTCA
ZmACT1 -78-R	GTGTCGTTCTCGATCG
ZmACT1 -45-F	TCCGACGTGTCGATCG
ZmACT1 -45-R	CGTACCTTTTGCTCCC
ZmACT1 48-F	AGCACCGGCCGTTTTC
ZmACT1 48-R	AAGGGTACTACTCCCGTCCA
ZmACT1 86-F	GACGGGAGTAGTACCCTTTCTTT
ZmACT1 86-R	ACACGCCGCCGCATTT
ZmACT1 110-F	ATAAACCCCGCCCGTCA
ZmACT1 110-R	GCAAGCGAAGACAAAAGGAAA
ZmACT1 169-F	CGTCCGTGCGTTTCCT
ZmACT1 169-R	TGACGCAAGGACTTTCGA
ZmACT1 220-F	TCGAAAGTCCTTGCGTCA
ZmACT1 220-R	GAGGGAGAATAATCACCTGCT
ZmACT1 276-F	ACTGCCGAAGCCATCG
ZmACT1 276-R	CGAAGAGCAAGAGGGAGAA
ZmACT1-body-F	GTGATGGATTCCGGTGAT
ZmACT1-body-R	TTAGGTGGTCGGTGAGGT
ZmACT1-3'-F	GTTGCCTCAGAGTTTGCTT
ZmACT1-3'-R	GGGTTGCTATGACGGATC
Primers for gene cloning and vector construction
ZmNLP3.1-F-SmaI	TCCCCCGGGTGGCATTATCTTATTCCG
ZmNLP3.1-R-NotI	TATCAAATCGCCGGCGACCAGAGCTTCCACAAG
ZmNLP3.1-F-ClaI	CCATCGATTGGCATTATCTTATTCCG
ZmNLP3.1-R-XbaI	GCTCTAGAACCAGAGCTTCCACAAG
ZmNLP3.1-F-ClaI	CCATCGATTGGCATTATCTTATTCCG
ZmNLP3.1-R-XbaI/FLAG	GCTCTAGATCACTTGTCATCGTCGTCCTTGTAGTCACCCTTGTCATCGTCGTCCTTGTAGTCACCAGAGCTTCCACAAG
ZmCHB101-F-ClaI	CCATCGATATGTTCGAGGCCGTCCG
ZmCHB101-R-XbaI/FLAG	GCTCTAGATCACTTGTCATCGTCGTCCTTGTAGTCACCCTTGTCATCGTCGTCCTTGTAGTCTCAGCTGGTGGGCCGAG
ZmUBQ-Pro-F	AACTGCAGGTGACCACCTCAACGG
ZmUBQ-Pro-R	CATGCCATGGGATGAAGACGAACGAAAA
ZmNRT2.1-Pro-F-BamHI	CGGGATCCTGTCGCAGACCGTCGTG
ZmNRT2.1-Pro-R-XhoI	CCGCTCGAGGCTGGCTGGTTGCTTGT
ZmNRT2.2-Pro-F-BamHI	CGGGATCCGAGAACAGGAAAAGAAAGG
ZmNRT2.2-Pro-R-XhoI	CCGCTCGAGAACATGGAAAGGCGAC
ZmNRT2.1-MPro-F1-BamHI	CGGGATCCTGTCGCAGACCGTCGTG
ZmNRT2.1-MPro-R1	CTTTCGTCTTAGAGGCTTTTTTCCGTCGATCGA
ZmNRT2.1-MPro-F2	GAAAAAAGCCTCTAAGACGAAAGACCGACTAGG
ZmNRT2.1-MPro-R2-XhoI	CCGCTCGAGGCTGGCTGGTTGCTTGT
ZmNRT2.2-MPro-F1-BamHI	CGGGATCCGAGAACAGGAAAAGAAAGG
ZmNRT2.2-MPro-R1	TTTGGGTCTGTTATTGGTTTTTTCGGCTGGATC
ZmNRT2.2-MPro-F2	AAAAAACCAATAACAGACCCAAAAAGGAAGGAT
ZmNRT2.2-MPro-R2-XhoI	CCGCTCGAGAACATGGAAAGGCGAC

## Sheet: Table S3
Table S3. Differentially expressed genes between WT and R101 under the mock and nitrate conditions.
mock (nitrate treatment for 0 h)
gene_ID	locus	sample_1	sample_2	value_1	value_2	log2(fold_change)	q_value
GRMZM2G320373	chromsome_6:162662689-162663517	R101_mock	WT_mock	0.01	41.834	-12.0305	0.000482132
GRMZM2G443833	chromsome_10:144442269-144442574	R101_mock	WT_mock	0.01	40.8461	-11.996	0.000482132
GRMZM2G126048	chromsome_6:161030285-161037767	R101_mock	WT_mock	0.01	28.3003	-11.4666	0.000482132
GRMZM5G868200	chromsome_7:149757553-149757848	R101_mock	WT_mock	0.01	19.1391	-10.9023	0.0142707
GRMZM5G846097	chromsome_6:160337574-160337773	R101_mock	WT_mock	0.01	16.6716	-10.7032	0.034342
GRMZM2G065652	chromsome_4:203428326-203428688	R101_mock	WT_mock	0.01	14.7817	-10.5296	0.000482132
GRMZM2G333054	chromsome_9:110356918-110358154	R101_mock	WT_mock	0.01	14.6912	-10.5207	0.000482132
GRMZM5G816417	chromsome_5:186401228-186401565	R101_mock	WT_mock	0.01	14.4109	-10.4929	0.000482132
GRMZM2G578128	chromsome_2:19450410-19450626	R101_mock	WT_mock	0.01	14.3648	-10.4883	0.003188
AC198749.3_FG004	chromsome_10:60016334-60017275	R101_mock	WT_mock	0.01	9.14564	-9.83694	0.000482132
AC197355.3_FG001	chromsome_5:104969845-104970052	R101_mock	WT_mock	0.01	8.85526	-9.79039	0.0365226
GRMZM2G092193	chromsome_10:146499002-146499238	R101_mock	WT_mock	0.01	7.22826	-9.4975	0.00209909
GRMZM2G143324	chromsome_1:284458393-284459108	R101_mock	WT_mock	0.01	6.3768	-9.31669	0.000482132
GRMZM2G124053	chromsome_4:196588649-196589645	R101_mock	WT_mock	0.01	5.33153	-9.05841	0.000482132
GRMZM2G151598	chromsome_1:37924677-37927208	R101_mock	WT_mock	0.01	5.07399	-8.98698	0.000482132
GRMZM5G867825	chromsome_4:203786820-203787054	R101_mock	WT_mock	0.01	4.73423	-8.88699	0.0117916
GRMZM2G124797	chromsome_1:192613103-192614115	R101_mock	WT_mock	0.01	4.1847	-8.70898	0.000482132
GRMZM2G034916	chromsome_1:164836287-164836992	R101_mock	WT_mock	0.01	3.91431	-8.61261	0.000482132
GRMZM5G848659	chromsome_1:104519342-104520238	R101_mock	WT_mock	0.01	3.58806	-8.48706	0.0416815
GRMZM2G541687	chromsome_1:13210613-13213266	R101_mock	WT_mock	0.01	3.45897	-8.4342	0.000482132
GRMZM2G098253	chromsome_1:13207925-13208378	R101_mock	WT_mock	0.01	3.42579	-8.42029	0.000482132
GRMZM2G028505	chromsome_1:10538219-10538447	R101_mock	WT_mock	0.01	2.932	-8.19574	0.0416815
GRMZM5G863581	chromsome_1:200271904-200272805	R101_mock	WT_mock	0.01	2.92218	-8.1909	0.000482132
GRMZM2G428730	chromsome_9:86063941-86065883	R101_mock	WT_mock	0.01	2.92042	-8.19003	0.000482132
GRMZM2G034225	chromsome_6:161279887-161284046	R101_mock	WT_mock	0.231814	66.7146	-8.16889	0.000482132
GRMZM2G075272	chromsome_10:44065685-44065942	R101_mock	WT_mock	0.01	2.44531	-7.93387	0.00862195
GRMZM2G118295	chromsome_7:153701554-153703265	R101_mock	WT_mock	0.01	2.26733	-7.82485	0.000482132
GRMZM2G065550	chromsome_1:199794917-199796208	R101_mock	WT_mock	0.01	2.23396	-7.80346	0.000482132
GRMZM2G052779	chromsome_1:10319782-10320693	R101_mock	WT_mock	0.01	2.16607	-7.75894	0.000482132
GRMZM2G450771	chromsome_4:186142722-186147554	R101_mock	WT_mock	0.01	1.82651	-7.51295	0.000482132
GRMZM2G301956	chromsome_4:23143766-23146127	R101_mock	WT_mock	0.01	1.79137	-7.48492	0.000482132
GRMZM2G024469	chromsome_9:11578456-11580840	R101_mock	WT_mock	0.01	1.50752	-7.23603	0.000482132
GRMZM2G369438	chromsome_1:295728036-295729267	R101_mock	WT_mock	0.01	1.4806	-7.21004	0.000482132
GRMZM2G363817	chromsome_3:84350746-84351975	R101_mock	WT_mock	0.01	1.40813	-7.13764	0.000482132
GRMZM2G156801	chromsome_1:62243698-62244030	R101_mock	WT_mock	0.01	1.3967	-7.12588	0.000482132
GRMZM2G052868	chromsome_2:140835544-140836042	R101_mock	WT_mock	0.01	1.39308	-7.12213	0.000482132
GRMZM2G430353	chromsome_4:174529531-174529989	R101_mock	WT_mock	0.01	1.34588	-7.07241	0.000482132
GRMZM5G823162	chromsome_9:15263105-15264636	R101_mock	WT_mock	0.01	1.342	-7.06824	0.000482132
GRMZM2G391511	chromsome_2:51553185-51574813	R101_mock	WT_mock	0.01	1.30122	-7.02372	0.000482132
GRMZM2G111570	chromsome_5:146679006-146679351	R101_mock	WT_mock	0.01	1.26026	-6.97758	0.000482132
GRMZM5G828157	chromsome_1:133199741-133200401	R101_mock	WT_mock	0.01	1.23611	-6.94966	0.0134519
GRMZM2G098255	chromsome_1:13208885-13210331	R101_mock	WT_mock	0.01	1.22286	-6.93412	0.000482132
GRMZM2G177561	chromsome_2:51626283-51630650	R101_mock	WT_mock	0.01	1.11128	-6.79608	0.000482132
GRMZM5G839004	chromsome_1:29239738-29240161	R101_mock	WT_mock	0.01	1.09468	-6.77437	0.000482132
GRMZM2G578740	chromsome_7:116280828-116281164	R101_mock	WT_mock	0.01	1.016	-6.66676	0.00353791
GRMZM2G000487	chromsome_1:115770978-115771816	R101_mock	WT_mock	0.0775337	4.34685	-5.809	0.0140006
GRMZM2G097788	chromsome_1:34895449-34896384	R101_mock	WT_mock	0.147001	8.09553	-5.78323	0.000482132
GRMZM2G156027	chromsome_9:13765964-13766802	R101_mock	WT_mock	1.07328	40.7808	-5.24779	0.000482132
GRMZM2G442763	chromsome_1:200000912-200006500	R101_mock	WT_mock	0.120337	3.4383	-4.83654	0.000482132
GRMZM5G861408	chromsome_8:169653036-169653660	R101_mock	WT_mock	0.0762664	1.88716	-4.62903	0.0161379
AC211652.4_FG003	chromsome_4:20448272-20449744	R101_mock	WT_mock	0.0977187	2.31196	-4.56434	0.000482132
GRMZM2G059304	chromsome_1:103386309-103390667	R101_mock	WT_mock	0.376672	8.89743	-4.56201	0.000482132
GRMZM2G096475	chromsome_6:161966267-161967646	R101_mock	WT_mock	0.437141	10.2114	-4.54594	0.000482132
GRMZM2G174558	chromsome_6:160717319-160718691	R101_mock	WT_mock	0.187091	4.215	-4.49372	0.000482132
GRMZM5G804856	chromsome_1:105898262-105899070	R101_mock	WT_mock	3.18526	71.6461	-4.49141	0.000482132
GRMZM2G000491	chromsome_1:115767179-115770075	R101_mock	WT_mock	0.394242	8.23203	-4.38409	0.000482132
GRMZM2G126079	chromsome_6:161054089-161061292	R101_mock	WT_mock	0.218129	4.3986	-4.33379	0.000482132
GRMZM2G051855	chromsome_3:222416473-222417340	R101_mock	WT_mock	0.103856	1.95008	-4.23088	0.000482132
AC186231.4_FG002	chromsome_1:202624719-202625559	R101_mock	WT_mock	0.836175	14.6826	-4.13416	0.000482132
GRMZM2G134690	chromsome_9:19311913-19312704	R101_mock	WT_mock	0.0730033	1.22363	-4.06706	0.0161379
GRMZM2G081912	chromsome_3:55886761-55888952	R101_mock	WT_mock	0.0694545	1.13241	-4.02718	0.000482132
GRMZM5G868034	chromsome_9:89386230-89387584	R101_mock	WT_mock	0.0650113	1.05105	-4.015	0.0161379
GRMZM2G309731	chromsome_1:195878178-195878689	R101_mock	WT_mock	0.127333	2.03044	-3.99511	0.00422079
GRMZM2G099814	chromsome_5:73166569-73168886	R101_mock	WT_mock	0.144352	2.2812	-3.98213	0.000482132
GRMZM2G481360	chromsome_10:125546365-125549564	R101_mock	WT_mock	0.279615	4.30608	-3.94486	0.000482132
GRMZM5G805540	chromsome_9:141145022-141146926	R101_mock	WT_mock	0.185839	2.78701	-3.90659	0.000482132
GRMZM5G811567	chromsome_2:214166763-214174053	R101_mock	WT_mock	0.343878	4.6975	-3.77192	0.000482132
GRMZM2G148626	chromsome_7:7810484-7815986	R101_mock	WT_mock	0.10252	1.39227	-3.76346	0.000482132
GRMZM2G477685	chromsome_UNKNOWN:2766415-2767215	R101_mock	WT_mock	1.3597	17.8975	-3.7184	0.000482132
AC202864.3_FG002	chromsome_6:160545825-160547319	R101_mock	WT_mock	0.758069	9.17947	-3.59801	0.000482132
GRMZM2G106980	chromsome_1:203647148-203653762	R101_mock	WT_mock	34.3359	405.117	-3.56055	0.000482132
GRMZM2G006762	chromsome_4:185441120-185444295	R101_mock	WT_mock	1.08501	12.391	-3.51351	0.000482132
GRMZM2G481222	chromsome_1:105898262-105899070	R101_mock	WT_mock	1.2592	14.3673	-3.51221	0.000482132
GRMZM5G863420	chromsome_6:161477480-161478917	R101_mock	WT_mock	2.41171	25.0725	-3.37798	0.000482132
GRMZM2G179281	chromsome_1:155606808-155626947	R101_mock	WT_mock	0.434175	4.46123	-3.36109	0.000482132
GRMZM5G876768	chromsome_8:12713843-12717640	R101_mock	WT_mock	1.27877	13.1334	-3.36041	0.000482132
GRMZM2G045178	chromsome_9:128947331-128948644	R101_mock	WT_mock	2.60212	24.5207	-3.23624	0.000482132
GRMZM2G311684	chromsome_2:37077153-37083086	R101_mock	WT_mock	0.449637	4.21898	-3.23006	0.000482132
GRMZM2G083725	chromsome_1:194657094-194659202	R101_mock	WT_mock	0.678384	6.29979	-3.21513	0.000482132
GRMZM5G835161	chromsome_1:199116697-199155523	R101_mock	WT_mock	4.52667	41.8838	-3.20987	0.000482132
GRMZM2G164146	chromsome_4:80651854-80727070	R101_mock	WT_mock	0.691813	5.59736	-3.01629	0.000482132
GRMZM2G087912	chromsome_8:688997-693845	R101_mock	WT_mock	0.265219	1.94844	-2.87706	0.000482132
GRMZM2G126443	chromsome_4:161880253-161881847	R101_mock	WT_mock	0.247376	1.80166	-2.86455	0.003188
GRMZM2G093010	chromsome_9:15408786-15409965	R101_mock	WT_mock	1.04219	7.56354	-2.85944	0.000482132
GRMZM2G111928	chromsome_4:185565810-185567062	R101_mock	WT_mock	0.726032	5.22789	-2.84812	0.000482132
GRMZM5G836600	chromsome_6:162189516-162191320	R101_mock	WT_mock	0.438754	3.03144	-2.78852	0.0117916
GRMZM2G123914	chromsome_1:294877498-294882578	R101_mock	WT_mock	0.340323	2.32716	-2.77359	0.000482132
GRMZM5G828024	chromsome_6:34531870-34534133	R101_mock	WT_mock	0.631868	3.99717	-2.66128	0.000482132
GRMZM2G105362	chromsome_1:36972995-36974974	R101_mock	WT_mock	2.24759	13.8574	-2.62421	0.000482132
GRMZM2G086123	chromsome_1:203716098-203719978	R101_mock	WT_mock	2.20196	13.534	-2.61973	0.000482132
GRMZM2G164340	chromsome_2:15872002-15872927	R101_mock	WT_mock	0.177534	1.06769	-2.58833	0.0137279
GRMZM5G890836	chromsome_2:184142674-184144655	R101_mock	WT_mock	10.0466	60.1817	-2.58262	0.000482132
GRMZM2G159404	chromsome_6:161241894-161243732	R101_mock	WT_mock	0.460691	2.68826	-2.5448	0.000482132
GRMZM2G306679	chromsome_1:38847218-38848169	R101_mock	WT_mock	0.361549	2.06628	-2.51477	0.000482132
GRMZM2G001803	chromsome_1:198649342-198655981	R101_mock	WT_mock	3.92255	22.3749	-2.51202	0.000482132
GRMZM2G305332	chromsome_4:36477857-36483702	R101_mock	WT_mock	1.70183	9.50396	-2.48144	0.000482132
GRMZM2G162527	chromsome_3:17182874-17186450	R101_mock	WT_mock	0.289758	1.57317	-2.44075	0.000482132
GRMZM2G179733	chromsome_4:185528326-185529992	R101_mock	WT_mock	1.56485	8.38148	-2.42118	0.000482132
GRMZM2G015281	chromsome_1:37716916-37717648	R101_mock	WT_mock	0.262646	1.40014	-2.41438	0.000482132
GRMZM2G474546	chromsome_6:160700681-160704597	R101_mock	WT_mock	8.40634	44.5879	-2.4071	0.000482132
AC203307.4_FG001	chromsome_6:157019167-157019491	R101_mock	WT_mock	0.77183	3.8835	-2.331	0.0452599
GRMZM2G472473	chromsome_1:34618106-34618540	R101_mock	WT_mock	0.480228	2.37821	-2.30808	0.0189644
GRMZM2G422750	chromsome_4:192580449-192583847	R101_mock	WT_mock	33.5099	161	-2.2644	0.000482132
GRMZM2G016210	chromsome_1:201637754-201642564	R101_mock	WT_mock	2.36186	11.2068	-2.24638	0.000482132
GRMZM2G076723	chromsome_1:198738738-198743220	R101_mock	WT_mock	0.540664	2.53488	-2.22911	0.000482132
GRMZM2G049538	chromsome_2:10596547-10605493	R101_mock	WT_mock	0.337696	1.57794	-2.22425	0.000482132
GRMZM5G824332	chromsome_1:34994621-34996348	R101_mock	WT_mock	1.36091	6.25706	-2.20091	0.0258326
GRMZM2G079440	chromsome_6:137142552-137144384	R101_mock	WT_mock	2.00217	9.01953	-2.17149	0.000482132
GRMZM2G471089	chromsome_3:4861528-4865955	R101_mock	WT_mock	0.239393	1.06182	-2.14909	0.00353791
GRMZM2G054577	chromsome_9:98501793-98506571	R101_mock	WT_mock	1.21025	5.33423	-2.13997	0.000482132
GRMZM2G049623	chromsome_4:201789151-201793497	R101_mock	WT_mock	0.338383	1.48724	-2.13591	0.000482132
GRMZM2G028640	chromsome_2:45957406-45958283	R101_mock	WT_mock	1.67891	7.13425	-2.08724	0.000482132
GRMZM5G897673	chromsome_6:163623996-163626773	R101_mock	WT_mock	0.39452	1.6219	-2.03951	0.000482132
GRMZM2G089396	chromsome_5:194628270-194630238	R101_mock	WT_mock	1.38872	5.56165	-2.00176	0.000482132
GRMZM2G091656	chromsome_4:213373226-213374689	R101_mock	WT_mock	0.353228	1.40418	-1.99106	0.000482132
GRMZM2G070312	chromsome_4:184276028-184287540	R101_mock	WT_mock	3.37451	13.2806	-1.97657	0.000482132
GRMZM5G899600	chromsome_1:197193852-197195249	R101_mock	WT_mock	4.56453	17.7994	-1.96329	0.0184564
GRMZM2G062918	chromsome_4:43119842-43120886	R101_mock	WT_mock	0.324337	1.26428	-1.96275	0.00553313
GRMZM2G341309	chromsome_1:35768409-35771730	R101_mock	WT_mock	1.73621	6.73431	-1.95559	0.000482132
GRMZM2G127911	chromsome_9:11062576-11071523	R101_mock	WT_mock	2.08109	8.02265	-1.94674	0.000482132
GRMZM2G403470	chromsome_3:123405808-123408355	R101_mock	WT_mock	0.319326	1.1869	-1.8941	0.000482132
GRMZM2G017269	chromsome_6:162690847-162694219	R101_mock	WT_mock	1.30147	4.82521	-1.89045	0.000482132
GRMZM2G452178	chromsome_2:236473320-236479590	R101_mock	WT_mock	0.780195	2.84541	-1.86673	0.000482132
GRMZM2G030790	chromsome_3:131609759-131610735	R101_mock	WT_mock	3.97847	14.3042	-1.84615	0.000482132
GRMZM2G031354	chromsome_10:141962514-141963697	R101_mock	WT_mock	1.09612	3.92923	-1.84184	0.000482132
GRMZM5G805389	chromsome_3:227425324-227426759	R101_mock	WT_mock	0.996775	3.47076	-1.79991	0.00742013
GRMZM2G412846	chromsome_1:199116697-199155523	R101_mock	WT_mock	10.1677	35.1719	-1.79043	0.000482132
GRMZM2G090469	chromsome_4:26185530-26186991	R101_mock	WT_mock	0.873334	2.97537	-1.76846	0.000482132
GRMZM2G481002	chromsome_9:13928437-13930986	R101_mock	WT_mock	2.49468	8.40633	-1.75262	0.0137279
GRMZM2G075595	chromsome_5:19056798-19058184	R101_mock	WT_mock	0.533212	1.772	-1.7326	0.000482132
GRMZM2G110080	chromsome_4:220332703-220334495	R101_mock	WT_mock	6.11945	20.0888	-1.71492	0.000482132
GRMZM2G031660	chromsome_10:130301050-130304967	R101_mock	WT_mock	0.878959	2.86603	-1.70519	0.000482132
GRMZM2G486244	chromsome_1:234289910-234290691	R101_mock	WT_mock	0.520536	1.66143	-1.67436	0.0363124
GRMZM2G090728	chromsome_4:183639752-183646242	R101_mock	WT_mock	17.0931	54.2835	-1.6671	0.000482132
GRMZM2G491632	chromsome_1:202307513-202313358	R101_mock	WT_mock	27.0705	85.8631	-1.66532	0.000482132
GRMZM2G160198	chromsome_1:39036063-39039903	R101_mock	WT_mock	0.755099	2.35487	-1.64091	0.000482132
GRMZM2G055795	chromsome_3:198366495-198372124	R101_mock	WT_mock	1.5553	4.84461	-1.63919	0.000482132
GRMZM2G383699	chromsome_3:65737317-65737903	R101_mock	WT_mock	0.994649	3.05249	-1.61773	0.000482132
GRMZM2G123633	chromsome_10:114288172-114290565	R101_mock	WT_mock	0.573826	1.75713	-1.61454	0.000482132
GRMZM2G318530	chromsome_3:223986447-223987139	R101_mock	WT_mock	0.714363	2.15945	-1.59593	0.000482132
GRMZM2G047181	chromsome_9:14149995-14152647	R101_mock	WT_mock	7.87457	23.7993	-1.59565	0.000482132
GRMZM2G114739	chromsome_1:193865450-193870589	R101_mock	WT_mock	25.7145	77.71	-1.59552	0.000482132
GRMZM2G157010	chromsome_1:200470493-200479736	R101_mock	WT_mock	4.25988	12.6341	-1.56844	0.000482132
GRMZM2G365544	chromsome_1:26765245-26770266	R101_mock	WT_mock	0.787899	2.32691	-1.56233	0.000482132
GRMZM5G877259	chromsome_3:13686213-13691557	R101_mock	WT_mock	11.2718	33.2788	-1.56189	0.000482132
GRMZM2G702257	chromsome_3:218929717-218931590	R101_mock	WT_mock	0.57689	1.70199	-1.56085	0.000482132
GRMZM2G094935	chromsome_6:160865175-160870338	R101_mock	WT_mock	0.878563	2.575	-1.55135	0.000482132
GRMZM2G118610	chromsome_10:64481535-64484566	R101_mock	WT_mock	0.477799	1.39553	-1.54634	0.000482132
GRMZM2G142342	chromsome_4:191764430-191765134	R101_mock	WT_mock	5.44624	15.8985	-1.54556	0.000482132
GRMZM2G087254	chromsome_2:202525440-202528769	R101_mock	WT_mock	5.33646	15.506	-1.53887	0.000482132
GRMZM2G418160	chromsome_4:202039698-202050669	R101_mock	WT_mock	0.535929	1.55501	-1.53681	0.000482132
GRMZM2G474407	chromsome_1:35832771-35833538	R101_mock	WT_mock	4.6915	13.5961	-1.53507	0.000482132
GRMZM2G017045	chromsome_1:201625280-201626321	R101_mock	WT_mock	2.01465	5.79549	-1.5244	0.000482132
GRMZM2G141634	chromsome_1:200012840-200017074	R101_mock	WT_mock	6.12593	17.5527	-1.51869	0.000482132
GRMZM5G822829	chromsome_10:138462251-138471072	R101_mock	WT_mock	0.394715	1.12587	-1.51216	0.000482132
GRMZM5G801109	chromsome_3:205366672-205367166	R101_mock	WT_mock	4.68911	13.3593	-1.51046	0.000482132
GRMZM2G092925	chromsome_1:198933136-198934625	R101_mock	WT_mock	0.915333	2.58184	-1.49603	0.000482132
GRMZM2G543755	chromsome_2:69336967-69337636	R101_mock	WT_mock	1.35656	3.82027	-1.49372	0.00247028
GRMZM2G046111	chromsome_4:200964118-200964868	R101_mock	WT_mock	0.534009	1.49386	-1.48411	0.00132414
GRMZM5G865773	chromsome_5:174115227-174115644	R101_mock	WT_mock	0.993362	2.76979	-1.47939	0.0431655
GRMZM2G433385	chromsome_4:217596228-217596809	R101_mock	WT_mock	0.652065	1.80939	-1.47242	0.0431655
GRMZM2G076896	chromsome_4:215103564-215106202	R101_mock	WT_mock	0.458882	1.26594	-1.46401	0.000482132
GRMZM2G180283	chromsome_2:201880537-201882138	R101_mock	WT_mock	0.372546	1.01689	-1.44867	0.000482132
GRMZM2G342551	chromsome_3:132129099-132133157	R101_mock	WT_mock	1.80178	4.90301	-1.44424	0.000482132
GRMZM2G407223	chromsome_7:50591357-50592288	R101_mock	WT_mock	0.37305	1.00926	-1.43586	0.00862195
GRMZM2G148385	chromsome_5:185403878-185404382	R101_mock	WT_mock	0.877785	2.37334	-1.43498	0.0209671
GRMZM2G023045	chromsome_2:179462065-179462736	R101_mock	WT_mock	1.33353	3.59923	-1.43244	0.0174393
AC197705.4_FG003	chromsome_8:118103123-118103722	R101_mock	WT_mock	2.76556	7.42707	-1.42522	0.000482132
GRMZM2G371167	chromsome_5:74406948-74407926	R101_mock	WT_mock	10.3659	27.7999	-1.42323	0.000482132
GRMZM2G073393	chromsome_2:151176586-151177828	R101_mock	WT_mock	0.736684	1.97471	-1.42252	0.000482132
GRMZM2G343036	chromsome_7:125687299-125688132	R101_mock	WT_mock	4.93936	13.0957	-1.4067	0.000482132
GRMZM2G099326	chromsome_10:14198017-14198574	R101_mock	WT_mock	0.564505	1.49206	-1.40225	0.0166578
GRMZM2G136443	chromsome_1:200619694-200629154	R101_mock	WT_mock	7.76006	20.4327	-1.39674	0.000482132
GRMZM2G084570	chromsome_4:178744161-178745897	R101_mock	WT_mock	0.392333	1.03172	-1.3949	0.00171766
GRMZM2G136453	chromsome_1:195331029-195338316	R101_mock	WT_mock	19.5473	51.3917	-1.39457	0.000482132
GRMZM5G821952	chromsome_6:163404328-163405077	R101_mock	WT_mock	1.17919	3.08049	-1.38536	0.00132414
GRMZM2G147491	chromsome_2:118535666-118537385	R101_mock	WT_mock	1.53425	3.99382	-1.38024	0.000482132
GRMZM2G050556	chromsome_1:198541261-198543470	R101_mock	WT_mock	0.704787	1.83223	-1.37834	0.000482132
GRMZM2G382534	chromsome_9:153692211-153694576	R101_mock	WT_mock	0.672007	1.74111	-1.37346	0.000482132
GRMZM2G102927	chromsome_3:3375816-3379832	R101_mock	WT_mock	0.673297	1.7406	-1.37027	0.000482132
GRMZM5G861547	chromsome_3:143232786-143233998	R101_mock	WT_mock	2.3906	6.14296	-1.36156	0.00553313
GRMZM2G481261	chromsome_6:163174658-163181036	R101_mock	WT_mock	1.79424	4.58511	-1.35358	0.030719
GRMZM2G347105	chromsome_5:9920706-9923636	R101_mock	WT_mock	1.67754	4.28345	-1.35243	0.000482132
GRMZM2G476597	chromsome_2:16293301-16295467	R101_mock	WT_mock	0.540338	1.37598	-1.34853	0.000482132
GRMZM5G840145	chromsome_7:166845375-166848444	R101_mock	WT_mock	13.3619	33.8992	-1.34313	0.000482132
GRMZM2G104559	chromsome_7:19418674-19419978	R101_mock	WT_mock	0.947812	2.38936	-1.33395	0.000482132
GRMZM2G126204	chromsome_9:56891099-56895675	R101_mock	WT_mock	2.41785	6.06576	-1.32696	0.000482132
GRMZM2G014366	chromsome_1:6364464-6368330	R101_mock	WT_mock	0.433523	1.08744	-1.32676	0.00247028
GRMZM5G883632	chromsome_1:37132156-37134132	R101_mock	WT_mock	3.85373	9.64252	-1.32315	0.000482132
GRMZM5G845682	chromsome_6:160413884-160416907	R101_mock	WT_mock	2.20429	5.48529	-1.31525	0.000482132
GRMZM2G083551	chromsome_1:194660268-194663460	R101_mock	WT_mock	12.9428	32.1804	-1.31403	0.000482132
GRMZM2G139708	chromsome_1:203345678-203346171	R101_mock	WT_mock	2.32662	5.78136	-1.31317	0.00388273
GRMZM2G049020	chromsome_4:185601702-185610853	R101_mock	WT_mock	2.09728	5.20066	-1.31018	0.000482132
GRMZM2G092268	chromsome_1:202646200-202648320	R101_mock	WT_mock	14.3138	35.4273	-1.30745	0.000482132
GRMZM2G153359	chromsome_5:186967968-186971856	R101_mock	WT_mock	0.512677	1.26889	-1.30744	0.000482132
GRMZM2G114841	chromsome_1:193873302-193996947	R101_mock	WT_mock	7.1598	17.7156	-1.30703	0.000482132
GRMZM2G063756	chromsome_4:3108396-3110973	R101_mock	WT_mock	8.89811	22.0072	-1.3064	0.000482132
GRMZM2G312146	chromsome_4:205977156-205978137	R101_mock	WT_mock	0.437104	1.07375	-1.29661	0.00209909
GRMZM2G167549	chromsome_4:2998633-3001404	R101_mock	WT_mock	8.55852	21.0198	-1.29632	0.000482132
AC217910.3_FG004	chromsome_1:217279820-217280603	R101_mock	WT_mock	1.82466	4.47422	-1.29401	0.000482132
GRMZM2G097132	chromsome_6:116498077-116499791	R101_mock	WT_mock	0.66916	1.62432	-1.27941	0.000482132
GRMZM5G823688	chromsome_9:3178991-3182398	R101_mock	WT_mock	0.44247	1.06984	-1.27374	0.000482132
GRMZM2G328168	chromsome_9:15365184-15366515	R101_mock	WT_mock	9.92082	23.735	-1.25848	0.000482132
GRMZM2G072034	chromsome_5:184040572-184041793	R101_mock	WT_mock	43.7214	103.774	-1.24703	0.000482132
GRMZM2G096435	chromsome_8:73090264-73091173	R101_mock	WT_mock	0.526739	1.25017	-1.24696	0.00247028
GRMZM2G041866	chromsome_4:212893203-212894736	R101_mock	WT_mock	6.17793	14.6476	-1.24547	0.000482132
GRMZM2G060148	chromsome_1:36220060-36222793	R101_mock	WT_mock	10.9421	25.9431	-1.24546	0.000482132
GRMZM2G017110	chromsome_1:198230316-198233849	R101_mock	WT_mock	14.9358	35.4002	-1.24498	0.000482132
GRMZM2G318794	chromsome_1:201633124-201633899	R101_mock	WT_mock	30.5851	72.1554	-1.23828	0.000482132
GRMZM2G000435	chromsome_1:197792230-197794189	R101_mock	WT_mock	4.14666	9.76301	-1.23538	0.000482132
GRMZM2G081285	chromsome_4:156969963-156970836	R101_mock	WT_mock	0.752007	1.77052	-1.23536	0.00132414
GRMZM2G048150	chromsome_5:20671971-20685509	R101_mock	WT_mock	3.91465	9.21044	-1.23439	0.000482132
GRMZM2G092682	chromsome_1:260108795-260109782	R101_mock	WT_mock	1.31697	3.09551	-1.23295	0.00132414
GRMZM5G805563	chromsome_4:157766211-157766707	R101_mock	WT_mock	1.09219	2.56251	-1.23033	0.042319
GRMZM2G587744	chromsome_3:2299823-2300445	R101_mock	WT_mock	0.690749	1.61578	-1.226	0.0161379
GRMZM2G701063	chromsome_6:108318733-108319815	R101_mock	WT_mock	0.984922	2.29714	-1.22176	0.000482132
GRMZM2G147467	chromsome_2:184177588-184180375	R101_mock	WT_mock	3.19439	7.42883	-1.21759	0.000482132
GRMZM2G158901	chromsome_6:161214066-161218106	R101_mock	WT_mock	4.0701	9.44392	-1.21432	0.000482132
GRMZM2G409970	chromsome_3:194674264-194674717	R101_mock	WT_mock	2.91006	6.70226	-1.2036	0.00171766
GRMZM2G019916	chromsome_7:156011547-156012243	R101_mock	WT_mock	2.13873	4.92355	-1.20294	0.000482132
GRMZM5G857303	chromsome_1:14803264-14804370	R101_mock	WT_mock	1.84928	4.25154	-1.20102	0.000482132
GRMZM2G101117	chromsome_7:79970164-79972088	R101_mock	WT_mock	3.1921	7.32736	-1.19879	0.000482132
GRMZM2G129513	chromsome_1:203170066-203174226	R101_mock	WT_mock	0.460162	1.05401	-1.19567	0.000916033
GRMZM2G079897	chromsome_3:201319629-201320413	R101_mock	WT_mock	1.04136	2.38211	-1.19377	0.000482132
GRMZM2G009223	chromsome_7:153821343-153823803	R101_mock	WT_mock	0.49671	1.13576	-1.19318	0.000482132
GRMZM5G889620	chromsome_1:200280757-200288079	R101_mock	WT_mock	2.8867	6.55156	-1.18242	0.000482132
GRMZM2G478417	chromsome_1:199484974-199491206	R101_mock	WT_mock	17.994	40.6115	-1.17437	0.000482132
GRMZM2G055968	chromsome_1:198733472-198735423	R101_mock	WT_mock	1.16478	2.61446	-1.16646	0.000482132
GRMZM2G144581	chromsome_5:127602042-127605592	R101_mock	WT_mock	2.49921	5.59695	-1.16317	0.000482132
GRMZM2G049418	chromsome_8:164937801-164940660	R101_mock	WT_mock	0.759397	1.69883	-1.16162	0.000482132
GRMZM2G109201	chromsome_1:63033910-63037953	R101_mock	WT_mock	0.491975	1.09951	-1.1602	0.000916033
GRMZM5G816155	chromsome_1:9678705-9680949	R101_mock	WT_mock	1.97996	4.40351	-1.15318	0.000482132
GRMZM2G417107	chromsome_7:102759110-102759744	R101_mock	WT_mock	0.777159	1.7196	-1.14579	0.0103725
GRMZM5G807276	chromsome_10:90929577-90933166	R101_mock	WT_mock	0.791245	1.73732	-1.13467	0.0109482
GRMZM2G043198	chromsome_1:195400125-195416505	R101_mock	WT_mock	37.2411	81.7389	-1.13413	0.000482132
GRMZM2G004909	chromsome_6:162646835-162647576	R101_mock	WT_mock	121.493	264.975	-1.12498	0.000482132
GRMZM2G457267	chromsome_3:167744312-167747632	R101_mock	WT_mock	0.550353	1.19809	-1.12231	0.0229376
GRMZM2G149996	chromsome_2:1653443-1654899	R101_mock	WT_mock	3.18938	6.91622	-1.11671	0.000482132
GRMZM2G067654	chromsome_9:12981645-12983821	R101_mock	WT_mock	3.75207	8.10148	-1.1105	0.000482132
GRMZM2G314075	chromsome_3:65663339-65663978	R101_mock	WT_mock	0.671513	1.44549	-1.10607	0.0334353
GRMZM2G020631	chromsome_1:195752950-195756226	R101_mock	WT_mock	2.47521	5.24663	-1.08384	0.000482132
GRMZM2G102483	chromsome_1:34386069-34400554	R101_mock	WT_mock	61.5355	129.841	-1.07726	0.000482132
GRMZM2G165914	chromsome_3:229034521-229037318	R101_mock	WT_mock	1.07759	2.27341	-1.07705	0.000482132
GRMZM2G162284	chromsome_2:197623495-197625443	R101_mock	WT_mock	11.4781	24.0724	-1.0685	0.000482132
GRMZM2G097638	chromsome_10:140193072-140194565	R101_mock	WT_mock	0.942359	1.9744	-1.06707	0.000482132
GRMZM2G011240	chromsome_1:56761362-56764462	R101_mock	WT_mock	1.69685	3.55116	-1.06543	0.000482132
GRMZM5G888939	chromsome_8:143629763-143630631	R101_mock	WT_mock	0.768541	1.60592	-1.06321	0.00862195
GRMZM2G180027	chromsome_7:153418060-153436196	R101_mock	WT_mock	4.92551	10.2668	-1.05964	0.000482132
GRMZM2G122039	chromsome_4:214213896-214216601	R101_mock	WT_mock	10.1996	21.2483	-1.05883	0.000482132
GRMZM2G096831	chromsome_7:33914238-33916189	R101_mock	WT_mock	0.743075	1.54538	-1.05638	0.000482132
GRMZM2G055785	chromsome_9:154892655-154908620	R101_mock	WT_mock	3.55338	7.32278	-1.0432	0.000482132
GRMZM2G701141	chromsome_6:137262481-137263552	R101_mock	WT_mock	3.17304	6.5021	-1.03504	0.0492986
GRMZM2G352678	chromsome_1:36419514-36420602	R101_mock	WT_mock	15.9919	32.6997	-1.03194	0.000482132
GRMZM2G065989	chromsome_3:227425324-227426759	R101_mock	WT_mock	0.743148	1.51512	-1.02771	0.00649195
GRMZM2G348704	chromsome_8:155148936-155150088	R101_mock	WT_mock	1.69103	3.43881	-1.02401	0.00132414
GRMZM2G427054	chromsome_10:144741330-144742171	R101_mock	WT_mock	23.8233	48.322	-1.02031	0.000482132
GRMZM2G013971	chromsome_3:45024039-45026230	R101_mock	WT_mock	1.47314	2.98528	-1.01897	0.000482132
GRMZM2G010924	chromsome_2:203765992-203766708	R101_mock	WT_mock	4.59327	9.29652	-1.01717	0.000482132
GRMZM2G099003	chromsome_3:56898740-56900559	R101_mock	WT_mock	6.59845	13.3379	-1.01533	0.000482132
AC216731.3_FG001	chromsome_5:201866686-201867888	R101_mock	WT_mock	1.40218	2.8298	-1.01303	0.000482132
GRMZM2G305148	chromsome_5:57912384-57920099	R101_mock	WT_mock	0.576984	1.16359	-1.01198	0.0156127
GRMZM5G810646	chromsome_4:197674969-197676500	R101_mock	WT_mock	0.586841	1.17968	-1.00735	0.0243998
GRMZM5G801190	chromsome_5:62920163-62921259	R101_mock	WT_mock	1.28591	2.58364	-1.00662	0.000482132
GRMZM2G106177	chromsome_10:19236982-19237952	R101_mock	WT_mock	13.0486	6.51611	1.00181	0.000482132
GRMZM2G046601	chromsome_9:146062601-146071470	R101_mock	WT_mock	25.0128	12.4889	1.00202	0.000482132
GRMZM2G335419	chromsome_2:185644519-185646189	R101_mock	WT_mock	2.46024	1.22746	1.00312	0.000482132
GRMZM5G893444	chromsome_10:131888156-131892103	R101_mock	WT_mock	10.8942	5.42643	1.00548	0.000482132
GRMZM2G104204	chromsome_7:160753095-160754359	R101_mock	WT_mock	4.26338	2.12282	1.00602	0.000482132
GRMZM2G116629	chromsome_4:195216440-195219472	R101_mock	WT_mock	7.00667	3.48576	1.00726	0.000482132
GRMZM2G461777	chromsome_1:5016683-5020549	R101_mock	WT_mock	1.31133	0.652257	1.00752	0.0267836
GRMZM2G099666	chromsome_4:6403796-6414712	R101_mock	WT_mock	19.1006	9.49766	1.00797	0.000482132
GRMZM2G114186	chromsome_2:15973105-15973909	R101_mock	WT_mock	5.18545	2.57826	1.00807	0.000482132
GRMZM2G472248	chromsome_3:36311391-36312364	R101_mock	WT_mock	714.994	355.101	1.0097	0.000482132
GRMZM2G025855	chromsome_1:222547193-222550894	R101_mock	WT_mock	5.41824	2.68957	1.01045	0.000482132
GRMZM2G006480	chromsome_4:3888586-3891491	R101_mock	WT_mock	5.23986	2.59759	1.01235	0.000482132
GRMZM2G002898	chromsome_1:223822454-223827216	R101_mock	WT_mock	38.4028	19.0183	1.01382	0.000482132
GRMZM2G059964	chromsome_1:269118196-269118848	R101_mock	WT_mock	14.7151	7.28318	1.01466	0.000482132
GRMZM2G300924	chromsome_4:146286089-146288228	R101_mock	WT_mock	7.51168	3.71687	1.01505	0.000482132
GRMZM2G142802	chromsome_10:148424593-148425826	R101_mock	WT_mock	194.429	96.1954	1.0152	0.00132414
GRMZM2G168744	chromsome_1:224916792-224919064	R101_mock	WT_mock	19.073	9.40138	1.02059	0.000482132
GRMZM2G371079	chromsome_8:161469743-161470558	R101_mock	WT_mock	40.7838	20.0989	1.02088	0.000482132
GRMZM2G508789	chromsome_1:145056734-145057724	R101_mock	WT_mock	1.53353	0.755433	1.02148	0.0068036
GRMZM2G704222	chromsome_9:69237743-69238193	R101_mock	WT_mock	4.21525	2.074	1.0232	0.0414677
GRMZM2G382785	chromsome_5:50342869-50344805	R101_mock	WT_mock	2.58253	1.27019	1.02374	0.000482132
GRMZM2G150968	chromsome_1:237207065-237208138	R101_mock	WT_mock	3.97424	1.95443	1.02393	0.00488198
GRMZM2G001875	chromsome_3:6738947-6740285	R101_mock	WT_mock	193.09	94.8858	1.02501	0.000482132
GRMZM2G045638	chromsome_7:108534748-108535532	R101_mock	WT_mock	23.3889	11.4927	1.02511	0.000482132
GRMZM2G117971	chromsome_4:9680498-9681375	R101_mock	WT_mock	248.485	122.038	1.02583	0.000482132
GRMZM2G446225	chromsome_3:195606864-195609794	R101_mock	WT_mock	53.7735	26.3933	1.02672	0.000482132
GRMZM5G896564	chromsome_3:184268442-184270898	R101_mock	WT_mock	16.7352	8.20938	1.02754	0.000482132
GRMZM2G111697	chromsome_2:67930909-67933124	R101_mock	WT_mock	44.7272	21.9218	1.02879	0.000482132
GRMZM2G002220	chromsome_4:197363863-197368446	R101_mock	WT_mock	20.7268	10.157	1.02902	0.000482132
GRMZM2G552826	chromsome_9:153933709-153934298	R101_mock	WT_mock	11.3306	5.54283	1.03153	0.00132414
GRMZM5G820287	chromsome_2:55071854-55077189	R101_mock	WT_mock	2.80422	1.37149	1.03186	0.000482132
GRMZM2G091124	chromsome_2:59282022-59284689	R101_mock	WT_mock	18.1539	8.86392	1.03426	0.000482132
GRMZM2G023534	chromsome_10:18403208-18404802	R101_mock	WT_mock	6.09852	2.9772	1.0345	0.000482132
GRMZM2G090266	chromsome_9:108510151-108510917	R101_mock	WT_mock	29.1743	14.2286	1.0359	0.000482132
GRMZM2G380195	chromsome_3:18003588-18010154	R101_mock	WT_mock	14.7216	7.17212	1.03746	0.000482132
GRMZM2G110582	chromsome_9:77309261-77323894	R101_mock	WT_mock	41.8431	20.3814	1.03774	0.000482132
GRMZM2G399136	chromsome_5:61523859-61524821	R101_mock	WT_mock	144.703	70.4065	1.03931	0.000482132
GRMZM2G400938	chromsome_3:3421919-3424963	R101_mock	WT_mock	4.61208	2.24211	1.04056	0.000482132
GRMZM2G073199	chromsome_4:199784679-199788695	R101_mock	WT_mock	20.9547	10.1814	1.04134	0.000482132
GRMZM2G123119	chromsome_7:52755479-52756478	R101_mock	WT_mock	5.77214	2.79982	1.04377	0.000482132
GRMZM2G006727	chromsome_10:85683512-85689992	R101_mock	WT_mock	1.2849	0.622696	1.04506	0.000482132
GRMZM2G167812	chromsome_4:202223723-202226592	R101_mock	WT_mock	6.63174	3.2137	1.04515	0.000482132
GRMZM2G029323	chromsome_4:181057724-181059564	R101_mock	WT_mock	539.435	261.229	1.04613	0.000482132
GRMZM2G109262	chromsome_2:22194112-22195252	R101_mock	WT_mock	14.8013	7.1568	1.04834	0.000482132
GRMZM2G328785	chromsome_6:133639446-133642330	R101_mock	WT_mock	4.10355	1.98266	1.04944	0.000482132
GRMZM2G411177	chromsome_4:12205464-12207407	R101_mock	WT_mock	14.1002	6.81097	1.04978	0.000482132
GRMZM2G091839	chromsome_4:14818629-14820171	R101_mock	WT_mock	9.45653	4.56626	1.0503	0.000482132
GRMZM2G161891	chromsome_9:155586842-155587852	R101_mock	WT_mock	90.8679	43.8553	1.05102	0.000482132
GRMZM2G084327	chromsome_2:1542582-1544047	R101_mock	WT_mock	21.3801	10.3112	1.05206	0.000482132
GRMZM2G045392	chromsome_3:19255637-19261347	R101_mock	WT_mock	12.4805	6.01037	1.05415	0.000482132
GRMZM5G840946	chromsome_6:1808156-1812670	R101_mock	WT_mock	4.2493	2.04592	1.05448	0.000482132
GRMZM2G092296	chromsome_9:22655250-22657461	R101_mock	WT_mock	299.106	143.957	1.05502	0.000482132
AC210013.4_FG005	chromsome_5:3324512-3325526	R101_mock	WT_mock	4.01096	1.93008	1.05529	0.000482132
GRMZM2G301642	chromsome_3:45267122-45269010	R101_mock	WT_mock	2.76583	1.32834	1.05809	0.000482132
GRMZM2G034024	chromsome_4:198085069-198086336	R101_mock	WT_mock	4.85778	2.33176	1.05888	0.000482132
GRMZM2G169690	chromsome_10:135482255-135484039	R101_mock	WT_mock	3.5842	1.7194	1.05975	0.000482132
GRMZM2G033665	chromsome_4:120126031-120129836	R101_mock	WT_mock	2.13826	1.02441	1.06164	0.000482132
GRMZM2G078412	chromsome_1:220979364-220991421	R101_mock	WT_mock	9.53547	4.56617	1.06232	0.000482132
GRMZM2G303509	chromsome_5:205386536-205387092	R101_mock	WT_mock	2.36742	1.13256	1.06373	0.00920624
GRMZM2G166639	chromsome_10:90474289-90475888	R101_mock	WT_mock	20.6328	9.85223	1.06642	0.000482132
GRMZM2G131421	chromsome_9:20693834-20695096	R101_mock	WT_mock	4.14552	1.97788	1.0676	0.000482132
GRMZM2G072586	chromsome_3:195786272-195788077	R101_mock	WT_mock	7.57318	3.61308	1.06767	0.000482132
GRMZM2G325650	chromsome_6:103359294-103361135	R101_mock	WT_mock	372.743	177.812	1.06783	0.000482132
GRMZM2G006468	chromsome_4:59649462-59653762	R101_mock	WT_mock	123.902	59.0535	1.06911	0.000482132
GRMZM2G502350	chromsome_8:9280895-9282332	R101_mock	WT_mock	2.66477	1.26854	1.07084	0.00247028
GRMZM5G801627	chromsome_6:132663264-132665139	R101_mock	WT_mock	7.87247	3.74746	1.0709	0.000482132
GRMZM2G179349	chromsome_3:108706692-108708062	R101_mock	WT_mock	7.15781	3.40692	1.07105	0.000482132
GRMZM2G057352	chromsome_3:41260876-41261848	R101_mock	WT_mock	1.34674	0.639068	1.07543	0.00920624
GRMZM2G455122	chromsome_2:74355918-74357381	R101_mock	WT_mock	8.61022	4.08392	1.0761	0.000482132
GRMZM2G022699	chromsome_2:40011582-40012748	R101_mock	WT_mock	50.9321	24.1554	1.07623	0.000482132
GRMZM5G890599	chromsome_2:199557611-199558307	R101_mock	WT_mock	2.23801	1.05986	1.07834	0.045459
GRMZM2G404702	chromsome_9:109888622-109894466	R101_mock	WT_mock	4.04322	1.91317	1.07954	0.000482132
AC196193.3_FG003	chromsome_10:119745408-119749155	R101_mock	WT_mock	15.8174	7.48411	1.07961	0.000482132
GRMZM2G173124	chromsome_8:20625798-20671733	R101_mock	WT_mock	35.2703	16.6838	1.08001	0.00171766
GRMZM2G032856	chromsome_5:211038248-211039523	R101_mock	WT_mock	5.97421	2.82459	1.08071	0.000482132
GRMZM2G061963	chromsome_8:167303131-167304269	R101_mock	WT_mock	1.19283	0.563895	1.08089	0.00520939
GRMZM2G074107	chromsome_10:148640859-148643787	R101_mock	WT_mock	23.8306	11.2569	1.08201	0.000482132
GRMZM2G334734	chromsome_2:4414921-4415572	R101_mock	WT_mock	5.16456	2.43776	1.08309	0.00171766
GRMZM2G420001	chromsome_4:236908610-236909505	R101_mock	WT_mock	22.2483	10.4942	1.0841	0.000482132
GRMZM2G111975	chromsome_2:30398685-30399959	R101_mock	WT_mock	4.46604	2.10522	1.08503	0.000482132
GRMZM2G117057	chromsome_6:121537211-121538751	R101_mock	WT_mock	20.2802	9.54549	1.08718	0.000482132
GRMZM2G312997	chromsome_6:53719027-53724490	R101_mock	WT_mock	27.6724	13.024	1.08728	0.000482132
GRMZM2G149428	chromsome_2:219389301-219391782	R101_mock	WT_mock	5.50944	2.59025	1.08881	0.000482132
GRMZM2G006352	chromsome_8:151338277-151339658	R101_mock	WT_mock	6.4919	3.05109	1.08932	0.000482132
GRMZM2G019356	chromsome_9:23145365-23147124	R101_mock	WT_mock	3.03535	1.42481	1.09109	0.000482132
GRMZM2G090649	chromsome_1:235453303-235454613	R101_mock	WT_mock	4.48829	2.10637	1.09141	0.000482132
GRMZM2G025105	chromsome_6:43654107-43655223	R101_mock	WT_mock	5.33727	2.50424	1.09173	0.000482132
AC218900.3_FG001	chromsome_1:199870009-199870993	R101_mock	WT_mock	10.1427	4.75755	1.09215	0.000482132
GRMZM2G004641	chromsome_1:13641525-13645372	R101_mock	WT_mock	30.7479	14.417	1.09272	0.000482132
GRMZM2G336908	chromsome_8:116849468-116853604	R101_mock	WT_mock	4.16604	1.95331	1.09276	0.000482132
GRMZM2G419782	chromsome_4:200848230-200855209	R101_mock	WT_mock	1.17997	0.553236	1.09278	0.000916033
GRMZM2G101666	chromsome_2:231917752-231919603	R101_mock	WT_mock	1.81182	0.848944	1.0937	0.0309507
GRMZM2G428216	chromsome_1:165404502-165405089	R101_mock	WT_mock	329.444	154.156	1.09564	0.000482132
GRMZM2G114044	chromsome_3:2813893-2815456	R101_mock	WT_mock	11.2748	5.27237	1.09658	0.000482132
GRMZM2G179703	chromsome_1:202919150-202921697	R101_mock	WT_mock	15.1274	7.07081	1.09722	0.000482132
GRMZM2G353753	chromsome_7:147057062-147058550	R101_mock	WT_mock	10.2318	4.78132	1.09758	0.000482132
GRMZM2G024150	chromsome_5:3529734-3530867	R101_mock	WT_mock	2.1225	0.991618	1.09791	0.000916033
GRMZM2G150276	chromsome_6:88909371-88911308	R101_mock	WT_mock	2.61242	1.2205	1.09791	0.000482132
GRMZM2G161521	chromsome_4:23072676-23073463	R101_mock	WT_mock	4.66291	2.17724	1.09873	0.000482132
GRMZM2G059526	chromsome_5:205373711-205374230	R101_mock	WT_mock	8.72811	4.07505	1.09885	0.000482132
GRMZM2G164761	chromsome_1:239207466-239210906	R101_mock	WT_mock	61.9075	28.8968	1.0992	0.000482132
GRMZM2G358606	chromsome_8:94799242-94799870	R101_mock	WT_mock	13.2843	6.19914	1.09958	0.000482132
GRMZM2G075229	chromsome_1:222446553-222450689	R101_mock	WT_mock	6.76326	3.1542	1.10044	0.000482132
GRMZM2G073059	chromsome_4:234650637-234654245	R101_mock	WT_mock	1.16611	0.543825	1.10049	0.000482132
GRMZM2G329047	chromsome_2:189225427-189226150	R101_mock	WT_mock	3.16345	1.47344	1.10231	0.00209909
GRMZM5G872399	chromsome_1:9378736-9379200	R101_mock	WT_mock	3.98188	1.85307	1.10353	0.0148124
GRMZM5G890843	chromsome_3:13389601-13392823	R101_mock	WT_mock	7.3538	3.42108	1.10404	0.000482132
GRMZM5G863717	chromsome_10:138602528-138605352	R101_mock	WT_mock	6.32564	2.94042	1.10519	0.000482132
GRMZM2G420715	chromsome_6:93586451-93587633	R101_mock	WT_mock	8.42633	3.91227	1.1069	0.000482132
GRMZM2G384536	chromsome_9:140784538-140785283	R101_mock	WT_mock	4.43566	2.05897	1.10723	0.000482132
GRMZM5G855894	chromsome_4:192257266-192262282	R101_mock	WT_mock	2.05708	0.954845	1.10726	0.000482132
GRMZM2G032225	chromsome_2:62290229-62291455	R101_mock	WT_mock	281.893	130.795	1.10784	0.000482132
GRMZM2G026147	chromsome_1:85018020-85019921	R101_mock	WT_mock	82.4764	38.2559	1.1083	0.000482132
GRMZM2G399970	chromsome_6:130415514-130417813	R101_mock	WT_mock	8.75401	4.05818	1.10911	0.000482132
GRMZM2G138896	chromsome_4:216369602-216371740	R101_mock	WT_mock	18.1606	8.40982	1.11067	0.000482132
GRMZM2G028980	chromsome_4:236472246-236478195	R101_mock	WT_mock	32.6108	15.0886	1.11189	0.000482132
GRMZM2G127379	chromsome_10:2679312-2681402	R101_mock	WT_mock	60.1966	27.8089	1.11414	0.000482132
GRMZM2G105417	chromsome_5:175606547-175607402	R101_mock	WT_mock	2.3169	1.07006	1.1145	0.00132414
GRMZM2G153184	chromsome_1:213652785-213654502	R101_mock	WT_mock	115.252	53.156	1.11649	0.000482132
GRMZM2G091316	chromsome_10:69777702-69787322	R101_mock	WT_mock	4.35127	2.00579	1.11727	0.000482132
GRMZM2G103900	chromsome_9:109113453-109116015	R101_mock	WT_mock	32.3217	14.8898	1.11818	0.000482132
GRMZM2G108537	chromsome_6:109536174-109538505	R101_mock	WT_mock	46.5981	21.4609	1.11856	0.000482132
GRMZM2G017411	chromsome_4:201477804-201481458	R101_mock	WT_mock	3.04605	1.4023	1.11914	0.000482132
GRMZM2G312481	chromsome_9:135720513-135721787	R101_mock	WT_mock	2.48671	1.14447	1.11956	0.000482132
GRMZM2G030688	chromsome_8:162586277-162587330	R101_mock	WT_mock	15.1029	6.94891	1.11997	0.000482132
GRMZM2G010640	chromsome_7:150019754-150021283	R101_mock	WT_mock	3.6607	1.68136	1.12249	0.000482132
GRMZM2G132238	chromsome_9:120365363-120366799	R101_mock	WT_mock	11.517	5.28728	1.12317	0.000482132
GRMZM2G042516	chromsome_8:101872863-101874331	R101_mock	WT_mock	1.92845	0.885235	1.12331	0.000482132
GRMZM2G165961	chromsome_4:177431606-177434724	R101_mock	WT_mock	13.1803	6.043	1.12505	0.000482132
GRMZM2G461808	chromsome_4:219480824-219493841	R101_mock	WT_mock	10.7446	4.92467	1.12551	0.000482132
GRMZM2G074017	chromsome_5:169230916-169231972	R101_mock	WT_mock	148.512	68.0109	1.12674	0.000482132
GRMZM2G002568	chromsome_3:224271633-224272459	R101_mock	WT_mock	1.68349	0.769878	1.12875	0.00455579
GRMZM2G161306	chromsome_1:290394995-290396226	R101_mock	WT_mock	3.79575	1.73564	1.12892	0.000482132
GRMZM2G047815	chromsome_3:13728461-13731109	R101_mock	WT_mock	23.536	10.7221	1.13428	0.000482132
GRMZM2G098925	chromsome_5:143009479-143010117	R101_mock	WT_mock	34.0799	15.5012	1.13654	0.000482132
GRMZM2G039639	chromsome_1:258447608-258448792	R101_mock	WT_mock	87.8284	39.9445	1.13669	0.000482132
GRMZM2G477063	chromsome_2:11559092-11560408	R101_mock	WT_mock	1.97185	0.895534	1.13873	0.000482132
GRMZM2G481525	chromsome_1:38636816-38637865	R101_mock	WT_mock	242.646	109.947	1.14204	0.000482132
AC202900.3_FG001	chromsome_4:42633505-42634278	R101_mock	WT_mock	4.08296	1.84713	1.14433	0.000916033
GRMZM2G162093	chromsome_5:55422739-55423879	R101_mock	WT_mock	1.97795	0.894579	1.14473	0.000482132
GRMZM2G432291	chromsome_5:187955518-187957679	R101_mock	WT_mock	17.4152	7.87403	1.14517	0.000482132
GRMZM2G137498	chromsome_6:142343945-142347368	R101_mock	WT_mock	11.3235	5.11258	1.1472	0.000482132
GRMZM2G151087	chromsome_3:17429942-17433360	R101_mock	WT_mock	79.8445	36.027	1.14811	0.000482132
GRMZM2G043813	chromsome_10:130620218-130622989	R101_mock	WT_mock	4.75946	2.14573	1.14933	0.000482132
GRMZM2G085646	chromsome_5:5286656-5288134	R101_mock	WT_mock	15.6223	7.01891	1.15429	0.000482132
GRMZM2G089876	chromsome_4:183736181-183738617	R101_mock	WT_mock	17.3985	7.80923	1.15571	0.000482132
GRMZM2G057766	chromsome_5:197564844-197565921	R101_mock	WT_mock	3.29487	1.47818	1.1564	0.000482132
GRMZM2G168898	chromsome_6:159147008-159148433	R101_mock	WT_mock	1.22131	0.5476	1.15724	0.0068036
GRMZM2G016296	chromsome_4:197062102-197070522	R101_mock	WT_mock	43.3629	19.432	1.15803	0.000482132
GRMZM2G015976	chromsome_4:21669332-21672842	R101_mock	WT_mock	31.8065	14.2463	1.15873	0.000482132
GRMZM2G109842	chromsome_8:124707855-124708953	R101_mock	WT_mock	1.68525	0.754342	1.15967	0.00247028
GRMZM2G048085	chromsome_5:62594324-62596238	R101_mock	WT_mock	9.02565	4.03578	1.16118	0.000482132
GRMZM2G138918	chromsome_4:183929125-183931223	R101_mock	WT_mock	52.6943	23.5344	1.16288	0.000482132
GRMZM5G854367	chromsome_8:20625798-20671733	R101_mock	WT_mock	85.0842	37.9616	1.16435	0.000482132
GRMZM2G073548	chromsome_7:134049198-134050145	R101_mock	WT_mock	1.9387	0.864316	1.16546	0.000482132
GRMZM2G157113	chromsome_6:116796639-116798770	R101_mock	WT_mock	60.0012	26.7199	1.16708	0.000482132
GRMZM2G178209	chromsome_3:10675556-10677941	R101_mock	WT_mock	3.21418	1.43103	1.1674	0.000482132
GRMZM2G332522	chromsome_4:198078695-198080533	R101_mock	WT_mock	708.46	315.399	1.16751	0.000482132
GRMZM2G115156	chromsome_9:21714337-21720944	R101_mock	WT_mock	17.7519	7.87343	1.17291	0.000482132
GRMZM2G012397	chromsome_7:5128015-5130176	R101_mock	WT_mock	60.5659	26.8362	1.17433	0.000482132
GRMZM2G016922	chromsome_1:237049820-237056066	R101_mock	WT_mock	5.60365	2.48252	1.17456	0.000482132
GRMZM2G073510	chromsome_1:223029989-223045239	R101_mock	WT_mock	7.66211	3.39358	1.17493	0.00422079
GRMZM2G172410	chromsome_1:12976787-12986045	R101_mock	WT_mock	10.607	4.68446	1.17906	0.000482132
GRMZM2G165237	chromsome_4:25647500-25648923	R101_mock	WT_mock	1.15185	0.508607	1.17933	0.0148124
GRMZM2G089106	chromsome_4:36317186-36318068	R101_mock	WT_mock	10.2469	4.52027	1.18071	0.000482132
GRMZM2G017578	chromsome_4:201459941-201463633	R101_mock	WT_mock	14.8889	6.56028	1.18241	0.000482132
GRMZM2G436299	chromsome_1:104608859-104612984	R101_mock	WT_mock	1.43118	0.63059	1.18243	0.000482132
GRMZM2G468585	chromsome_5:195127488-195128950	R101_mock	WT_mock	2.67668	1.17834	1.18369	0.000482132
GRMZM2G132009	chromsome_3:17397601-17400489	R101_mock	WT_mock	9.73507	4.28129	1.18515	0.000482132
GRMZM2G477832	chromsome_2:67844728-67845841	R101_mock	WT_mock	3.88196	1.70697	1.18535	0.000482132
GRMZM2G127143	chromsome_4:10656510-10657155	R101_mock	WT_mock	14.8481	6.52747	1.18568	0.000482132
GRMZM2G434935	chromsome_6:87846168-87847174	R101_mock	WT_mock	8.4785	3.72562	1.18633	0.000482132
GRMZM2G354190	chromsome_9:98943748-98944818	R101_mock	WT_mock	15.7572	6.92033	1.1871	0.000482132
GRMZM2G082034	chromsome_1:60087922-60089930	R101_mock	WT_mock	69.3841	30.4511	1.18811	0.000482132
GRMZM2G109627	chromsome_8:7035984-7038701	R101_mock	WT_mock	5.34349	2.3419	1.1901	0.000482132
AC190496.1_FG002	chromsome_1:268938232-268939040	R101_mock	WT_mock	1.84277	0.807071	1.19111	0.00949932
GRMZM2G465226	chromsome_7:3483731-3484794	R101_mock	WT_mock	139.384	60.9929	1.19235	0.000482132
GRMZM2G024145	chromsome_1:222719188-222723682	R101_mock	WT_mock	51.8268	22.6734	1.1927	0.000482132
GRMZM2G143640	chromsome_8:166652267-166653690	R101_mock	WT_mock	3.95353	1.72939	1.19288	0.000482132
GRMZM2G151230	chromsome_4:126083088-126084571	R101_mock	WT_mock	197.389	86.3309	1.19309	0.000482132
GRMZM2G105834	chromsome_9:144788707-144790892	R101_mock	WT_mock	19.2062	8.3888	1.19504	0.000482132
GRMZM2G375448	chromsome_8:163663902-163665237	R101_mock	WT_mock	10.9551	4.76967	1.19964	0.000482132
GRMZM2G179737	chromsome_4:185522416-185526026	R101_mock	WT_mock	96.2614	41.8186	1.20281	0.000482132
GRMZM2G417574	chromsome_5:93514910-93515444	R101_mock	WT_mock	18.0332	7.83021	1.20353	0.000482132
GRMZM2G048120	chromsome_6:109310101-109310642	R101_mock	WT_mock	13.4925	5.85773	1.20374	0.000482132
GRMZM2G382035	chromsome_8:109909761-109910614	R101_mock	WT_mock	2.27949	0.988918	1.20479	0.00132414
GRMZM2G029623	chromsome_7:6139032-6139646	R101_mock	WT_mock	5.21229	2.25778	1.20701	0.000482132
GRMZM2G451224	chromsome_6:163973640-163974980	R101_mock	WT_mock	11.2026	4.83979	1.21082	0.000482132
GRMZM2G033236	chromsome_4:198778172-198779808	R101_mock	WT_mock	17.7708	7.67707	1.21088	0.000482132
GRMZM2G153536	chromsome_1:29512427-29515645	R101_mock	WT_mock	120.949	52.2437	1.21107	0.000482132
GRMZM2G035557	chromsome_1:71794674-71795557	R101_mock	WT_mock	5.87514	2.53722	1.21137	0.000482132
GRMZM5G814451	chromsome_3:2782428-2783675	R101_mock	WT_mock	329.58	142.273	1.21197	0.000482132
GRMZM5G850092	chromsome_4:196983547-196984915	R101_mock	WT_mock	12.7354	5.49168	1.21352	0.000482132
GRMZM2G143883	chromsome_1:232400406-232405547	R101_mock	WT_mock	4.87703	2.10149	1.21459	0.000482132
GRMZM2G044552	chromsome_3:19246911-19250084	R101_mock	WT_mock	32.3907	13.934	1.21697	0.000482132
GRMZM2G172214	chromsome_4:171259172-171266504	R101_mock	WT_mock	19.6604	8.43058	1.22159	0.000482132
GRMZM2G367834	chromsome_2:195711931-195733760	R101_mock	WT_mock	2.22883	0.954241	1.22386	0.000482132
GRMZM2G472852	chromsome_7:172675157-172675868	R101_mock	WT_mock	89.2699	38.1487	1.22654	0.000482132
GRMZM2G317426	chromsome_6:130924919-130925672	R101_mock	WT_mock	7.80191	3.32911	1.22869	0.000482132
GRMZM2G527891	chromsome_2:177946632-177953415	R101_mock	WT_mock	132.453	56.4873	1.22948	0.000482132
GRMZM2G065585	chromsome_3:151971036-151972416	R101_mock	WT_mock	51.3255	21.8763	1.23031	0.000482132
GRMZM2G061232	chromsome_7:159759445-159776709	R101_mock	WT_mock	8.90269	3.79399	1.23053	0.00247028
GRMZM2G163519	chromsome_2:216531197-216532718	R101_mock	WT_mock	1.1977	0.510393	1.23059	0.000482132
GRMZM2G074097	chromsome_3:218835388-218837093	R101_mock	WT_mock	1.83339	0.780919	1.23127	0.000482132
GRMZM2G166548	chromsome_3:162095216-162096633	R101_mock	WT_mock	7.06248	3.00784	1.23145	0.000482132
GRMZM2G118992	chromsome_2:28296901-28297389	R101_mock	WT_mock	40.2612	17.1454	1.23157	0.000482132
GRMZM2G311500	chromsome_4:207443463-207443896	R101_mock	WT_mock	42.8438	18.2353	1.23235	0.000482132
GRMZM2G162200	chromsome_4:691409-696087	R101_mock	WT_mock	1.32502	0.563479	1.23358	0.000482132
GRMZM2G127087	chromsome_10:55603291-55756434	R101_mock	WT_mock	22.3602	9.5038	1.23436	0.000482132
GRMZM2G161553	chromsome_4:181720657-181724139	R101_mock	WT_mock	2.15875	0.917347	1.23466	0.000482132
GRMZM2G474033	chromsome_2:5498740-5502129	R101_mock	WT_mock	3.85004	1.63457	1.23596	0.000482132
GRMZM2G092474	chromsome_3:186793463-186794596	R101_mock	WT_mock	3.19018	1.35362	1.23682	0.000482132
GRMZM2G003682	chromsome_3:178098597-178100462	R101_mock	WT_mock	11.2737	4.77855	1.23832	0.000482132
GRMZM2G112548	chromsome_5:5326924-5328393	R101_mock	WT_mock	4.09302	1.73323	1.2397	0.000482132
GRMZM2G078401	chromsome_1:220941015-220941932	R101_mock	WT_mock	10.0987	4.27452	1.24034	0.000482132
GRMZM5G884819	chromsome_3:11006551-11007325	R101_mock	WT_mock	498.73	210.97	1.24122	0.000482132
GRMZM2G145461	chromsome_6:82862562-82863789	R101_mock	WT_mock	11.6514	4.9255	1.24216	0.000482132
GRMZM2G333049	chromsome_9:110319841-110320893	R101_mock	WT_mock	10.8032	4.56449	1.24293	0.000482132
GRMZM2G052825	chromsome_6:792071-794081	R101_mock	WT_mock	8.42737	3.55695	1.24444	0.000482132
GRMZM2G137535	chromsome_6:142310593-142315324	R101_mock	WT_mock	533.674	225.031	1.24583	0.000482132
GRMZM2G303559	chromsome_5:163414506-163419299	R101_mock	WT_mock	33.9983	14.3259	1.24684	0.000482132
GRMZM2G074743	chromsome_2:12267201-12268962	R101_mock	WT_mock	6.9931	2.94397	1.24817	0.000482132
GRMZM2G076936	chromsome_4:81591931-81594028	R101_mock	WT_mock	8.8189	3.69662	1.25439	0.000482132
GRMZM2G008691	chromsome_4:179801254-179803482	R101_mock	WT_mock	7.55651	3.14103	1.26648	0.000482132
GRMZM2G075826	chromsome_7:153248972-153249284	R101_mock	WT_mock	125.624	52.1582	1.26815	0.000482132
GRMZM2G001219	chromsome_3:225169874-225171667	R101_mock	WT_mock	1.84594	0.76313	1.27435	0.000482132
GRMZM2G448001	chromsome_5:1523639-1528840	R101_mock	WT_mock	16.1804	6.68483	1.27528	0.000482132
GRMZM2G059078	chromsome_8:109377558-109379908	R101_mock	WT_mock	1.98551	0.819314	1.27702	0.000482132
GRMZM2G455945	chromsome_2:224659106-224672723	R101_mock	WT_mock	1.64764	0.67935	1.27817	0.00742013
GRMZM2G171559	chromsome_1:226237073-226237835	R101_mock	WT_mock	40.0677	16.5171	1.27848	0.000482132
GRMZM2G056988	chromsome_5:179837370-179853629	R101_mock	WT_mock	7.90663	3.25745	1.27932	0.000482132
GRMZM2G138937	chromsome_10:113302164-113304045	R101_mock	WT_mock	5.00542	2.05763	1.28251	0.000482132
GRMZM2G072529	chromsome_10:90287893-90289188	R101_mock	WT_mock	17.0027	6.98382	1.28368	0.000482132
GRMZM2G380414	chromsome_8:16443988-16444752	R101_mock	WT_mock	1.32992	0.545863	1.28473	0.00520939
GRMZM2G001375	chromsome_4:13687898-13688506	R101_mock	WT_mock	1.25646	0.51494	1.28689	0.0360969
GRMZM2G359952	chromsome_8:22978100-22987122	R101_mock	WT_mock	2.83632	1.16189	1.28755	0.000482132
GRMZM2G134857	chromsome_4:199711315-199712804	R101_mock	WT_mock	1.14707	0.469519	1.2887	0.000482132
GRMZM2G008507	chromsome_4:10479097-10485174	R101_mock	WT_mock	3.30376	1.34729	1.29405	0.000482132
GRMZM2G170017	chromsome_5:188857164-188858944	R101_mock	WT_mock	9.99479	4.0722	1.29537	0.000482132
GRMZM2G099454	chromsome_1:7403530-7408184	R101_mock	WT_mock	34.3916	14.0095	1.29565	0.000482132
GRMZM2G151853	chromsome_2:41457980-41460484	R101_mock	WT_mock	3.76925	1.53401	1.29697	0.000482132
GRMZM5G829928	chromsome_4:183905612-183908647	R101_mock	WT_mock	5.06379	2.05504	1.30105	0.000482132
GRMZM2G072760	chromsome_8:29993717-29997104	R101_mock	WT_mock	1.11828	0.453163	1.30318	0.00132414
AC198773.3_FG002	chromsome_10:14462865-14463270	R101_mock	WT_mock	5.60953	2.27198	1.30393	0.003188
GRMZM2G123624	chromsome_1:223969201-223972705	R101_mock	WT_mock	39.6278	16.0501	1.30393	0.000482132
GRMZM2G147452	chromsome_4:195194457-195196960	R101_mock	WT_mock	4.18241	1.69214	1.30549	0.000482132
GRMZM2G117942	chromsome_4:9697937-9698851	R101_mock	WT_mock	23.585	9.52897	1.30748	0.000482132
GRMZM2G164539	chromsome_1:19634360-19634656	R101_mock	WT_mock	138.868	56.0755	1.30827	0.000482132
GRMZM2G123394	chromsome_8:167154549-167156450	R101_mock	WT_mock	6.79863	2.74106	1.31051	0.000482132
GRMZM2G098892	chromsome_1:278042586-278044433	R101_mock	WT_mock	1.42004	0.572039	1.31175	0.000482132
GRMZM2G307637	chromsome_4:216863071-216863975	R101_mock	WT_mock	2.69915	1.08638	1.31298	0.000482132
GRMZM2G162461	chromsome_5:165655604-165660961	R101_mock	WT_mock	2.13027	0.857361	1.31306	0.000482132
AC205274.3_FG001	chromsome_8:52299254-52299758	R101_mock	WT_mock	3.70651	1.49172	1.31308	0.00209909
GRMZM5G813904	chromsome_3:19557649-19558279	R101_mock	WT_mock	8.52145	3.42811	1.31369	0.000482132
GRMZM2G475956	chromsome_1:224420218-224421728	R101_mock	WT_mock	1.89285	0.759662	1.31713	0.000482132
GRMZM2G107945	chromsome_2:224908573-224912937	R101_mock	WT_mock	1.59988	0.640156	1.32147	0.000482132
GRMZM2G136429	chromsome_7:170855214-170865748	R101_mock	WT_mock	40.3261	16.1319	1.3218	0.000482132
GRMZM5G810191	chromsome_2:5348293-5349416	R101_mock	WT_mock	4.01274	1.60448	1.32248	0.000482132
GRMZM2G107380	chromsome_5:140260305-140262283	R101_mock	WT_mock	28.1942	11.2596	1.32424	0.000482132
GRMZM2G467520	chromsome_6:115360922-115361902	R101_mock	WT_mock	2.90539	1.15895	1.32591	0.000482132
AC198353.5_FG001	chromsome_2:188791939-188794503	R101_mock	WT_mock	1.41455	0.563637	1.3275	0.000482132
GRMZM2G421742	chromsome_3:35745095-35745940	R101_mock	WT_mock	1.01602	0.404491	1.32875	0.0293466
GRMZM2G015599	chromsome_10:46266575-46268016	R101_mock	WT_mock	1.07461	0.425123	1.33786	0.00171766
GRMZM2G470438	chromsome_1:13593085-13605223	R101_mock	WT_mock	3.20436	1.26664	1.33903	0.000482132
GRMZM2G376085	chromsome_3:170771540-170775469	R101_mock	WT_mock	7.84179	3.09912	1.33932	0.000482132
AC203985.4_FG001	chromsome_10:79278671-79281753	R101_mock	WT_mock	16.0124	6.32568	1.3399	0.000482132
GRMZM2G000353	chromsome_6:82039410-82040052	R101_mock	WT_mock	3.26257	1.28613	1.34297	0.000482132
GRMZM2G094304	chromsome_8:13331175-13333059	R101_mock	WT_mock	22.6797	8.90285	1.34906	0.000482132
AC212835.3_FG008	chromsome_2:21012416-21014128	R101_mock	WT_mock	1.47864	0.580037	1.35005	0.000482132
GRMZM2G173669	chromsome_10:14762442-14765098	R101_mock	WT_mock	447.657	175.498	1.35094	0.000482132
GRMZM2G163251	chromsome_1:283250285-283252184	R101_mock	WT_mock	6.21322	2.43534	1.35122	0.000482132
GRMZM2G355572	chromsome_3:7937556-7939764	R101_mock	WT_mock	4.64469	1.81736	1.35374	0.000482132
GRMZM2G174441	chromsome_6:69246216-69247100	R101_mock	WT_mock	3.28135	1.28209	1.35579	0.000482132
GRMZM2G129935	chromsome_7:168820683-168822522	R101_mock	WT_mock	3.5257	1.37625	1.35717	0.000482132
GRMZM2G500285	chromsome_9:1432766-1433669	R101_mock	WT_mock	42.2369	16.4389	1.36139	0.000482132
GRMZM2G349749	chromsome_1:200159714-200161758	R101_mock	WT_mock	13.9785	5.43633	1.3625	0.000482132
GRMZM2G587231	chromsome_3:71640393-71643640	R101_mock	WT_mock	4.01745	1.56217	1.36273	0.000482132
GRMZM2G041493	chromsome_2:117455643-117456806	R101_mock	WT_mock	41.1423	15.9362	1.36831	0.000482132
GRMZM2G022979	chromsome_7:113534746-113535948	R101_mock	WT_mock	1.25658	0.486655	1.36853	0.000916033
GRMZM2G022740	chromsome_10:85904371-85906044	R101_mock	WT_mock	1.99468	0.770873	1.37159	0.000482132
GRMZM2G113340	chromsome_8:134156893-134158021	R101_mock	WT_mock	49.7073	19.1971	1.37257	0.000482132
GRMZM2G034727	chromsome_10:39914786-39916434	R101_mock	WT_mock	2.23983	0.862642	1.37656	0.000482132
GRMZM2G404530	chromsome_4:33126170-33126452	R101_mock	WT_mock	23.0767	8.87544	1.37855	0.00353791
GRMZM2G118586	chromsome_5:136294938-136297585	R101_mock	WT_mock	5.94585	2.28249	1.38127	0.000482132
GRMZM2G401328	chromsome_1:79131876-79132681	R101_mock	WT_mock	11.6063	4.45376	1.38181	0.000482132
GRMZM2G341155	chromsome_6:128318221-128323167	R101_mock	WT_mock	2.81001	1.07744	1.38297	0.000482132
GRMZM5G815584	chromsome_1:65417376-65435984	R101_mock	WT_mock	13.3596	5.1101	1.38645	0.0468788
GRMZM2G044038	chromsome_1:56564394-56567128	R101_mock	WT_mock	155.791	59.4643	1.38952	0.000482132
GRMZM2G400965	chromsome_2:5467685-5468333	R101_mock	WT_mock	2.23532	0.851641	1.39216	0.00247028
GRMZM2G087875	chromsome_8:167157409-167159215	R101_mock	WT_mock	7.38735	2.81385	1.39251	0.000482132
GRMZM2G089720	chromsome_1:50420160-50421666	R101_mock	WT_mock	1.10677	0.421529	1.39265	0.000482132
GRMZM2G112951	chromsome_9:80686353-80689863	R101_mock	WT_mock	1.20024	0.456372	1.39504	0.000916033
GRMZM2G421579	chromsome_1:193768324-193775666	R101_mock	WT_mock	2.51749	0.956284	1.39648	0.000482132
GRMZM2G316030	chromsome_6:130527750-130529464	R101_mock	WT_mock	2.43499	0.923256	1.39911	0.000482132
GRMZM2G017011	chromsome_1:86497132-86498178	R101_mock	WT_mock	4.57781	1.73499	1.39973	0.000482132
GRMZM2G343144	chromsome_10:148084322-148086901	R101_mock	WT_mock	2.59586	0.983491	1.40023	0.000482132
GRMZM2G144483	chromsome_8:96052258-96055322	R101_mock	WT_mock	31.9372	12.0762	1.40307	0.000482132
GRMZM5G834303	chromsome_2:200079012-200080698	R101_mock	WT_mock	2.36085	0.891314	1.4053	0.000482132
GRMZM2G061439	chromsome_3:214372583-214373319	R101_mock	WT_mock	3.98374	1.50206	1.40718	0.000482132
GRMZM2G027378	chromsome_4:220508651-220512101	R101_mock	WT_mock	187.578	70.5392	1.41099	0.000482132
GRMZM2G082335	chromsome_1:222481364-222482393	R101_mock	WT_mock	2.96024	1.10918	1.41622	0.000482132
GRMZM2G012546	chromsome_2:234104675-234105973	R101_mock	WT_mock	4.69154	1.75368	1.41968	0.000482132
GRMZM5G810434	chromsome_9:59939834-59941693	R101_mock	WT_mock	1.98076	0.740131	1.4202	0.0169202
GRMZM5G881294	chromsome_2:74355918-74357381	R101_mock	WT_mock	7.67643	2.86088	1.42398	0.000482132
GRMZM2G450498	chromsome_1:223161918-223165472	R101_mock	WT_mock	17.8537	6.64418	1.42606	0.000482132
GRMZM2G429188	chromsome_2:231568562-231570114	R101_mock	WT_mock	1.26297	0.469194	1.42856	0.000482132
GRMZM2G374971	chromsome_7:160215142-160216461	R101_mock	WT_mock	18.1362	6.7375	1.42859	0.000482132
GRMZM2G006565	chromsome_2:178079686-178081285	R101_mock	WT_mock	5.65793	2.09696	1.43197	0.000482132
GRMZM2G305446	chromsome_5:25510982-25512470	R101_mock	WT_mock	2.13455	0.790962	1.43225	0.000482132
GRMZM2G103137	chromsome_9:18878721-18883992	R101_mock	WT_mock	24.6442	9.1172	1.43459	0.000482132
GRMZM2G174489	chromsome_4:206364107-206367671	R101_mock	WT_mock	1.23873	0.458197	1.43482	0.000482132
GRMZM2G040175	chromsome_2:214030286-214031270	R101_mock	WT_mock	7.10302	2.6178	1.44008	0.000482132
GRMZM2G099754	chromsome_4:185076587-185081544	R101_mock	WT_mock	15.0666	5.55228	1.4402	0.000482132
GRMZM2G098557	chromsome_4:199954430-199959747	R101_mock	WT_mock	19.5143	7.17636	1.44321	0.000482132
GRMZM2G138949	chromsome_4:183909191-183910514	R101_mock	WT_mock	16.1188	5.92718	1.44333	0.000482132
GRMZM2G382569	chromsome_1:62140921-62143163	R101_mock	WT_mock	16.5976	6.10259	1.44348	0.000482132
GRMZM2G004106	chromsome_1:267153117-267154071	R101_mock	WT_mock	13.4076	4.92798	1.44398	0.000482132
GRMZM2G075782	chromsome_6:152777371-152778459	R101_mock	WT_mock	21.4377	7.86287	1.44702	0.000482132
GRMZM2G081557	chromsome_10:140048663-140050182	R101_mock	WT_mock	3.84542	1.40252	1.45512	0.000482132
GRMZM2G001953	chromsome_4:182190921-182194746	R101_mock	WT_mock	4.8083	1.75037	1.45787	0.000482132
GRMZM2G702806	chromsome_4:212041700-212043784	R101_mock	WT_mock	1.19456	0.434423	1.45931	0.000482132
GRMZM2G105184	chromsome_3:170248466-170251585	R101_mock	WT_mock	30.7049	11.1589	1.46027	0.000482132
GRMZM2G056418	chromsome_1:244118690-244120216	R101_mock	WT_mock	1.17895	0.426206	1.46788	0.000482132
GRMZM2G122654	chromsome_5:31947868-31949808	R101_mock	WT_mock	2.1998	0.794902	1.46852	0.000482132
GRMZM2G301037	chromsome_6:35058878-35060687	R101_mock	WT_mock	3.23412	1.15348	1.48738	0.00247028
GRMZM2G060732	chromsome_4:184853823-184855648	R101_mock	WT_mock	1.03754	0.369479	1.4896	0.0187066
GRMZM2G436856	chromsome_3:191313351-191313907	R101_mock	WT_mock	4.05833	1.44317	1.49164	0.000482132
GRMZM2G122327	chromsome_6:1343659-1344909	R101_mock	WT_mock	8.14225	2.88876	1.49498	0.000482132
GRMZM2G092146	chromsome_9:96449013-96449925	R101_mock	WT_mock	8.47224	2.9994	1.49807	0.000482132
GRMZM2G147774	chromsome_3:216881553-216884556	R101_mock	WT_mock	2.14282	0.757642	1.49992	0.000482132
GRMZM5G858165	chromsome_3:13483948-13485804	R101_mock	WT_mock	5.69861	1.99832	1.51182	0.000482132
GRMZM2G701564	chromsome_3:72084882-72085477	R101_mock	WT_mock	3.00458	1.0499	1.51691	0.00132414
GRMZM2G383497	chromsome_1:174030871-174031460	R101_mock	WT_mock	1.9256	0.670606	1.52177	0.000916033
GRMZM2G070167	chromsome_3:32240420-32241630	R101_mock	WT_mock	1.14735	0.398845	1.52441	0.00171766
GRMZM2G008108	chromsome_7:73473360-73524465	R101_mock	WT_mock	4.75328	1.65134	1.52529	0.000482132
GRMZM2G025459	chromsome_8:120217908-120221032	R101_mock	WT_mock	44.5912	15.4704	1.52725	0.000482132
GRMZM2G168747	chromsome_5:74612261-74615918	R101_mock	WT_mock	38.5102	13.3584	1.52749	0.000482132
GRMZM2G078667	chromsome_3:172331941-172332650	R101_mock	WT_mock	3.09964	1.07496	1.52782	0.000482132
GRMZM2G044697	chromsome_3:19250144-19255632	R101_mock	WT_mock	6.00754	2.08108	1.52944	0.000482132
GRMZM2G110885	chromsome_10:56142522-56145107	R101_mock	WT_mock	1.88797	0.651885	1.53415	0.000482132
GRMZM2G162814	chromsome_1:14940656-14943335	R101_mock	WT_mock	61.1933	21.0996	1.53616	0.000482132
GRMZM2G174699	chromsome_10:92909266-92914756	R101_mock	WT_mock	27.1321	9.34823	1.53724	0.000482132
GRMZM2G137964	chromsome_2:75256265-75258633	R101_mock	WT_mock	1.09915	0.377892	1.54034	0.000916033
GRMZM2G322950	chromsome_4:180649501-180650342	R101_mock	WT_mock	11.9773	4.11185	1.54244	0.000482132
GRMZM2G315893	chromsome_9:56897793-56899071	R101_mock	WT_mock	2.19152	0.750193	1.5466	0.000482132
GRMZM2G156877	chromsome_3:194169751-194171618	R101_mock	WT_mock	6.59262	2.25654	1.54674	0.000482132
GRMZM2G124061	chromsome_6:66895500-66897831	R101_mock	WT_mock	3.66414	1.25289	1.54821	0.000482132
GRMZM2G436084	chromsome_4:195916755-195918707	R101_mock	WT_mock	11.3292	3.86794	1.55041	0.000482132
GRMZM2G037284	chromsome_5:63709506-63712092	R101_mock	WT_mock	1.90297	0.641138	1.56955	0.000482132
GRMZM2G306105	chromsome_10:83456323-83457414	R101_mock	WT_mock	14.8368	4.9902	1.57201	0.000482132
GRMZM5G899188	chromsome_9:132720193-132721007	R101_mock	WT_mock	35.1068	11.767	1.577	0.000482132
GRMZM2G017290	chromsome_1:283430360-283431836	R101_mock	WT_mock	19.296	6.46723	1.57708	0.000482132
GRMZM2G462479	chromsome_3:17182313-17182724	R101_mock	WT_mock	5.76456	1.93156	1.57744	0.000482132
GRMZM2G136439	chromsome_1:220095820-220098832	R101_mock	WT_mock	188.817	62.6434	1.59175	0.000482132
GRMZM2G057963	chromsome_4:192216693-192220110	R101_mock	WT_mock	9.25702	3.04674	1.60328	0.000482132
AC215260.3_FG004	chromsome_3:17033771-17034278	R101_mock	WT_mock	32.1881	10.5429	1.61026	0.000482132
GRMZM2G022266	chromsome_2:207400495-207402206	R101_mock	WT_mock	6.86416	2.24746	1.61079	0.000482132
GRMZM2G106560	chromsome_2:221753524-221758060	R101_mock	WT_mock	1.46013	0.475851	1.61752	0.00553313
GRMZM5G889769	chromsome_4:211079285-211080981	R101_mock	WT_mock	1.4772	0.480165	1.62126	0.000482132
GRMZM2G415680	chromsome_1:17401137-17402141	R101_mock	WT_mock	1.01366	0.329124	1.62287	0.0115103
GRMZM2G445616	chromsome_10:145464695-145465573	R101_mock	WT_mock	226.506	72.5259	1.64298	0.000482132
GRMZM2G064675	chromsome_8:137529611-137533836	R101_mock	WT_mock	13.5729	4.34449	1.64347	0.000482132
GRMZM2G384884	chromsome_6:7621417-7623777	R101_mock	WT_mock	5.48547	1.75519	1.64399	0.000482132
GRMZM2G020054	chromsome_10:65424540-65425836	R101_mock	WT_mock	2.84784	0.907448	1.64998	0.000482132
AC198414.2_FG001	chromsome_9:63895725-63896088	R101_mock	WT_mock	56.1791	17.8528	1.65388	0.000482132
GRMZM2G128832	chromsome_7:33171857-33172502	R101_mock	WT_mock	4.51302	1.43288	1.65518	0.00455579
GRMZM2G413315	chromsome_1:11114483-11114932	R101_mock	WT_mock	7.07236	2.23657	1.6609	0.000916033
GRMZM2G094375	chromsome_10:12166678-12169103	R101_mock	WT_mock	12.1753	3.83814	1.66548	0.000482132
GRMZM2G111017	chromsome_6:161655481-161658503	R101_mock	WT_mock	26.185	8.25061	1.66617	0.000482132
GRMZM5G869606	chromsome_7:51749863-51750458	R101_mock	WT_mock	5.97878	1.87654	1.67178	0.000482132
GRMZM2G110299	chromsome_9:2339753-2341520	R101_mock	WT_mock	1.49547	0.469333	1.67192	0.000482132
GRMZM2G015912	chromsome_4:178659076-178659783	R101_mock	WT_mock	5.24299	1.64364	1.6735	0.000482132
GRMZM2G159768	chromsome_9:143763117-143763765	R101_mock	WT_mock	4.45827	1.39187	1.67946	0.000482132
GRMZM2G124143	chromsome_1:14105160-14106822	R101_mock	WT_mock	85.4585	26.6501	1.68108	0.000482132
GRMZM2G105266	chromsome_3:170221986-170223826	R101_mock	WT_mock	6.7839	2.11331	1.68261	0.000482132
GRMZM5G812662	chromsome_5:3852989-3854345	R101_mock	WT_mock	2.60909	0.809305	1.68879	0.000482132
GRMZM5G856297	chromsome_6:150887245-150892897	R101_mock	WT_mock	58.0846	17.8603	1.7014	0.00132414
GRMZM2G461604	chromsome_6:65496765-65497112	R101_mock	WT_mock	4.10951	1.26071	1.70473	0.0293466
AC233959.1_FG006	chromsome_5:80491806-80492790	R101_mock	WT_mock	1.03148	0.31584	1.70745	0.000482132
GRMZM2G064530	chromsome_8:168571301-168573301	R101_mock	WT_mock	1.39407	0.426853	1.70749	0.000482132
GRMZM2G125032	chromsome_3:151819388-151821475	R101_mock	WT_mock	11.8455	3.62193	1.70951	0.000482132
GRMZM2G000576	chromsome_4:214511326-214539453	R101_mock	WT_mock	1.68409	0.512555	1.71619	0.000482132
GRMZM2G092804	chromsome_8:132406770-132408710	R101_mock	WT_mock	11.9187	3.62462	1.71733	0.000482132
GRMZM2G358711	chromsome_5:143081645-143082367	R101_mock	WT_mock	1.68606	0.512687	1.71751	0.000482132
GRMZM2G171648	chromsome_5:82325375-82326190	R101_mock	WT_mock	4.08299	1.23091	1.7299	0.000482132
GRMZM2G177237	chromsome_9:30226005-30231994	R101_mock	WT_mock	3.52486	1.0557	1.73937	0.000482132
GRMZM2G046317	chromsome_7:57743844-57744791	R101_mock	WT_mock	8.07923	2.415	1.74219	0.000482132
GRMZM2G460465	chromsome_2:140655966-140656798	R101_mock	WT_mock	7.70512	2.2991	1.74475	0.000482132
GRMZM5G832229	chromsome_3:13538478-13539143	R101_mock	WT_mock	5.91851	1.76069	1.74909	0.000482132
GRMZM2G148773	chromsome_8:165976529-165985678	R101_mock	WT_mock	3.83256	1.14005	1.74921	0.000482132
GRMZM2G471357	chromsome_9:59939834-59941693	R101_mock	WT_mock	19.534	5.78408	1.75583	0.000482132
GRMZM2G054938	chromsome_6:14732097-14732699	R101_mock	WT_mock	6.50613	1.92229	1.75897	0.000482132
GRMZM5G876597	chromsome_5:176036300-176036891	R101_mock	WT_mock	2.36105	0.693339	1.7678	0.0288943
GRMZM2G326911	chromsome_4:30094631-30094991	R101_mock	WT_mock	5.63236	1.64919	1.77198	0.00247028
GRMZM2G004856	chromsome_5:163414506-163419299	R101_mock	WT_mock	61.6973	18.0444	1.77366	0.000482132
GRMZM2G021706	chromsome_10:14642866-14645735	R101_mock	WT_mock	55.7196	16.2433	1.77834	0.000482132
GRMZM5G831408	chromsome_3:13501667-13505037	R101_mock	WT_mock	10.1744	2.96392	1.77937	0.000482132
GRMZM5G863465	chromsome_4:185569748-185571329	R101_mock	WT_mock	3.67899	1.0712	1.78008	0.000482132
GRMZM2G011473	chromsome_4:193505171-193524523	R101_mock	WT_mock	25.8398	7.52017	1.78076	0.000482132
GRMZM5G852794	chromsome_2:112534761-112535203	R101_mock	WT_mock	1.34571	0.386153	1.80112	0.0194655
GRMZM2G173738	chromsome_2:89267570-89269042	R101_mock	WT_mock	2.80912	0.804982	1.80309	0.000482132
GRMZM2G080917	chromsome_3:170106278-170110892	R101_mock	WT_mock	29.5796	8.4626	1.80543	0.000482132
GRMZM2G355448	chromsome_6:159888495-159892251	R101_mock	WT_mock	5.68664	1.61992	1.81165	0.0145434
GRMZM5G865811	chromsome_1:200247874-200250455	R101_mock	WT_mock	6.60563	1.86561	1.82405	0.000482132
GRMZM5G853638	chromsome_7:113533272-113533947	R101_mock	WT_mock	19.6869	5.52153	1.8341	0.000482132
GRMZM5G891656	chromsome_9:152756457-152758545	R101_mock	WT_mock	2.90947	0.811522	1.84205	0.000482132
GRMZM2G144480	chromsome_4:197154540-197155313	R101_mock	WT_mock	9.28353	2.58315	1.84554	0.000482132
GRMZM2G057467	chromsome_9:149038705-149039633	R101_mock	WT_mock	1.52843	0.422804	1.85399	0.000482132
GRMZM2G147399	chromsome_9:20665756-20666996	R101_mock	WT_mock	3.39338	0.937297	1.85614	0.000482132
GRMZM2G520211	chromsome_2:29779868-29780823	R101_mock	WT_mock	1.13779	0.312424	1.86466	0.00132414
GRMZM2G477205	chromsome_4:216318360-216322227	R101_mock	WT_mock	13.7271	3.74999	1.87207	0.000482132
GRMZM2G157458	chromsome_4:146143020-146143829	R101_mock	WT_mock	2.72732	0.742585	1.87686	0.000482132
GRMZM2G171702	chromsome_4:186642790-186645569	R101_mock	WT_mock	7.73173	2.0973	1.88226	0.000482132
GRMZM2G129681	chromsome_5:9184200-9186663	R101_mock	WT_mock	3.832	1.03677	1.886	0.000482132
AC196780.4_FG003	chromsome_3:182132069-182132336	R101_mock	WT_mock	10.5404	2.84539	1.88923	0.0281968
GRMZM2G006964	chromsome_2:27763855-27766676	R101_mock	WT_mock	12.2092	3.29501	1.88961	0.000482132
GRMZM2G073260	chromsome_9:116679985-116681453	R101_mock	WT_mock	1.59709	0.428563	1.89787	0.000482132
AC187896.3_FG006	chromsome_6:158622714-158622999	R101_mock	WT_mock	40.161	10.7468	1.90189	0.000482132
GRMZM2G427903	chromsome_7:168791896-168793337	R101_mock	WT_mock	3.75992	0.994176	1.91913	0.000482132
GRMZM2G086590	chromsome_4:202423700-202440421	R101_mock	WT_mock	13.3778	3.51778	1.9271	0.000482132
GRMZM2G166940	chromsome_UNKNOWN:2838200-2840139	R101_mock	WT_mock	7.88798	2.07259	1.92822	0.000482132
GRMZM2G703764	chromsome_1:142190238-142193605	R101_mock	WT_mock	1.54352	0.40426	1.93287	0.0134519
GRMZM2G075417	chromsome_9:153426402-153428332	R101_mock	WT_mock	2.01567	0.523868	1.94398	0.000482132
GRMZM2G001696	chromsome_1:35739883-35744291	R101_mock	WT_mock	4.71825	1.21864	1.95298	0.000482132
GRMZM2G415959	chromsome_4:184951356-184952193	R101_mock	WT_mock	6.49466	1.67729	1.95312	0.000482132
GRMZM2G317386	chromsome_1:90788758-90793387	R101_mock	WT_mock	5.75052	1.46203	1.97572	0.000916033
GRMZM2G149273	chromsome_9:125427389-125428707	R101_mock	WT_mock	2.10716	0.530948	1.98866	0.000482132
GRMZM2G099092	chromsome_6:88873596-88874715	R101_mock	WT_mock	5.61515	1.41186	1.99173	0.000482132
GRMZM2G034534	chromsome_3:18076914-18078951	R101_mock	WT_mock	6.85399	1.70603	2.0063	0.000482132
GRMZM2G089856	chromsome_4:208875100-208877094	R101_mock	WT_mock	310.374	77.112	2.00898	0.000482132
GRMZM2G430902	chromsome_6:67454715-67457087	R101_mock	WT_mock	1.90632	0.468751	2.0239	0.000482132
GRMZM2G056369	chromsome_7:154188634-154191068	R101_mock	WT_mock	8.25781	2.02978	2.02444	0.000482132
GRMZM2G014653	chromsome_3:170820345-170822801	R101_mock	WT_mock	117.076	28.6168	2.03251	0.000482132
GRMZM2G105233	chromsome_2:101457821-101460094	R101_mock	WT_mock	8.16795	1.98436	2.0413	0.000482132
GRMZM2G176430	chromsome_7:132515986-132518574	R101_mock	WT_mock	22.6997	5.50222	2.04459	0.000482132
GRMZM2G173685	chromsome_9:20459074-20459382	R101_mock	WT_mock	248.84	60.1239	2.04921	0.000482132
GRMZM2G113875	chromsome_1:19689614-19691617	R101_mock	WT_mock	68.3281	16.296	2.06796	0.000482132
GRMZM2G432999	chromsome_6:36859626-36860602	R101_mock	WT_mock	1.41289	0.334938	2.07668	0.00388273
GRMZM2G173257	chromsome_4:213211052-213212189	R101_mock	WT_mock	3.15699	0.747148	2.07908	0.000482132
GRMZM2G112619	chromsome_4:221630982-221632262	R101_mock	WT_mock	4.66969	1.10064	2.08498	0.000482132
GRMZM2G007289	chromsome_4:19819569-19820771	R101_mock	WT_mock	1.45359	0.339206	2.09939	0.000916033
GRMZM2G384871	chromsome_8:55611840-55614049	R101_mock	WT_mock	15.7813	3.65688	2.10953	0.000482132
GRMZM2G021310	chromsome_8:145698221-145700321	R101_mock	WT_mock	9.07545	2.09102	2.11776	0.000482132
GRMZM2G091891	chromsome_10:16571982-16573895	R101_mock	WT_mock	1.37389	0.313073	2.1337	0.000482132
GRMZM2G025171	chromsome_4:181429408-181431608	R101_mock	WT_mock	2.35638	0.534344	2.14073	0.000482132
GRMZM2G456997	chromsome_7:3249185-3249998	R101_mock	WT_mock	17.8462	4.00731	2.15491	0.000482132
GRMZM2G079316	chromsome_4:178570332-178572153	R101_mock	WT_mock	5.41254	1.21208	2.15882	0.000482132
GRMZM2G143070	chromsome_8:162716439-162716663	R101_mock	WT_mock	72.4849	15.9907	2.18045	0.0129065
GRMZM2G159145	chromsome_3:13465240-13467448	R101_mock	WT_mock	51.9544	11.4032	2.18781	0.000482132
GRMZM2G073916	chromsome_8:91681549-91689395	R101_mock	WT_mock	3.18287	0.691147	2.20326	0.000482132
GRMZM2G050307	chromsome_4:197750321-197751855	R101_mock	WT_mock	1.33537	0.289387	2.20617	0.000482132
GRMZM2G011731	chromsome_3:170545628-170548182	R101_mock	WT_mock	38.3072	8.23164	2.21836	0.000482132
GRMZM2G425863	chromsome_1:226274170-226277863	R101_mock	WT_mock	280.306	60.1351	2.22072	0.000482132
GRMZM2G002630	chromsome_6:31566978-31568811	R101_mock	WT_mock	31.3435	6.71601	2.22249	0.000482132
GRMZM2G391473	chromsome_9:20593535-20595542	R101_mock	WT_mock	2.05127	0.429816	2.25473	0.000482132
GRMZM2G309216	chromsome_3:79196399-79197237	R101_mock	WT_mock	1.43245	0.300132	2.25482	0.000482132
GRMZM2G155532	chromsome_3:170456856-170467910	R101_mock	WT_mock	48.7438	10.1475	2.26409	0.000482132
GRMZM2G437187	chromsome_7:3364845-3365531	R101_mock	WT_mock	15.8892	3.26828	2.28144	0.000482132
GRMZM2G083632	chromsome_8:48508209-48508909	R101_mock	WT_mock	19.3511	3.8957	2.31246	0.000482132
GRMZM2G008839	chromsome_4:179786710-179787597	R101_mock	WT_mock	1.27463	0.254111	2.32655	0.000482132
GRMZM2G036282	chromsome_4:182295494-182297369	R101_mock	WT_mock	24.599	4.83891	2.34585	0.000482132
GRMZM2G110965	chromsome_4:12220796-12222465	R101_mock	WT_mock	16.4917	3.23548	2.34969	0.000482132
GRMZM2G353483	chromsome_1:196193576-196195939	R101_mock	WT_mock	7.50177	1.46701	2.35435	0.000482132
GRMZM2G035421	chromsome_8:173349890-173353964	R101_mock	WT_mock	5.27179	1.02745	2.35922	0.000482132
GRMZM2G166616	chromsome_10:90466585-90467918	R101_mock	WT_mock	1.7037	0.33087	2.36433	0.000482132
GRMZM2G161746	chromsome_4:166243311-166245736	R101_mock	WT_mock	1.15129	0.221327	2.379	0.000482132
GRMZM2G419239	chromsome_4:216607096-216608540	R101_mock	WT_mock	150.184	28.7788	2.38365	0.000482132
GRMZM2G179181	chromsome_10:121093006-121094187	R101_mock	WT_mock	12.7711	2.4044	2.40913	0.000482132
GRMZM2G011367	chromsome_1:276161809-276163866	R101_mock	WT_mock	16.4454	3.09326	2.41048	0.000482132
GRMZM2G447433	chromsome_1:221296275-221304730	R101_mock	WT_mock	34.1262	6.38173	2.41886	0.000482132
GRMZM2G066862	chromsome_9:26943823-26945381	R101_mock	WT_mock	1.34766	0.251604	2.42123	0.000482132
GRMZM2G447566	chromsome_6:106063648-106064256	R101_mock	WT_mock	1.7608	0.323976	2.44227	0.000482132
GRMZM5G860824	chromsome_9:155020116-155023381	R101_mock	WT_mock	5.22786	0.951775	2.45753	0.000482132
GRMZM2G144421	chromsome_9:21810770-21811928	R101_mock	WT_mock	1.14105	0.2074	2.45987	0.000482132
GRMZM5G897022	chromsome_5:9915376-9918147	R101_mock	WT_mock	111.517	20.0565	2.47512	0.000482132
GRMZM2G037130	chromsome_3:18183740-18184794	R101_mock	WT_mock	131.25	23.2921	2.4944	0.000482132
GRMZM2G466563	chromsome_1:220848985-220851551	R101_mock	WT_mock	1.07669	0.189254	2.50821	0.00132414
GRMZM2G023952	chromsome_3:13068189-13070363	R101_mock	WT_mock	80.9246	14.0742	2.52353	0.000482132
GRMZM2G570968	chromsome_4:53286556-53287315	R101_mock	WT_mock	2.25755	0.386601	2.54584	0.00247028
GRMZM2G071924	chromsome_10:142555402-142558023	R101_mock	WT_mock	1.855	0.312987	2.56724	0.000482132
GRMZM2G001200	chromsome_4:192071675-192073229	R101_mock	WT_mock	27.0768	4.52239	2.5819	0.000482132
GRMZM2G003711	chromsome_7:51793769-51794283	R101_mock	WT_mock	5.97989	0.990877	2.59334	0.000482132
GRMZM5G826700	chromsome_3:14398878-14399511	R101_mock	WT_mock	3.3226	0.548299	2.59928	0.000482132
GRMZM2G044598	chromsome_3:59402853-59403669	R101_mock	WT_mock	1.66442	0.269391	2.62725	0.00772515
GRMZM2G386849	chromsome_5:21555169-21556134	R101_mock	WT_mock	1.60708	0.257992	2.63904	0.003188
GRMZM2G169899	chromsome_7:139953788-139962266	R101_mock	WT_mock	1.33436	0.210274	2.66581	0.000482132
GRMZM2G032863	chromsome_5:52019500-52023096	R101_mock	WT_mock	1.5966	0.247117	2.69174	0.000482132
GRMZM2G463574	chromsome_3:16565268-16568857	R101_mock	WT_mock	1.94318	0.300142	2.6947	0.000482132
GRMZM2G088443	chromsome_3:14928543-14930691	R101_mock	WT_mock	19.4708	2.98833	2.7039	0.000482132
GRMZM2G006853	chromsome_1:177846758-177847651	R101_mock	WT_mock	24.4534	3.75069	2.70481	0.000482132
GRMZM5G850455	chromsome_1:14103039-14104361	R101_mock	WT_mock	1.11845	0.168413	2.73143	0.000482132
GRMZM2G079477	chromsome_4:201112048-201116113	R101_mock	WT_mock	3.84938	0.556691	2.78968	0.000482132
GRMZM2G401581	chromsome_3:15439101-15440427	R101_mock	WT_mock	44.3845	6.33336	2.80901	0.000482132
GRMZM2G031827	chromsome_8:70136196-70144793	R101_mock	WT_mock	69.3651	9.67816	2.84141	0.000482132
GRMZM5G880280	chromsome_1:225580265-225581117	R101_mock	WT_mock	7.15976	0.926124	2.95063	0.000482132
GRMZM2G370777	chromsome_4:178887358-178894404	R101_mock	WT_mock	7.75975	0.992754	2.9665	0.000482132
GRMZM2G165044	chromsome_3:15053860-15057882	R101_mock	WT_mock	15.4252	1.97192	2.96762	0.000482132
GRMZM2G169564	chromsome_4:184781650-184783303	R101_mock	WT_mock	15.3195	1.93011	2.98861	0.000482132
GRMZM2G136523	chromsome_1:194565022-194567116	R101_mock	WT_mock	17.0826	2.12225	3.00886	0.000482132
GRMZM2G332423	chromsome_10:90435096-90436191	R101_mock	WT_mock	1.97563	0.237258	3.05778	0.000482132
GRMZM2G102047	chromsome_3:15473216-15473499	R101_mock	WT_mock	170.149	20.3013	3.06715	0.000482132
GRMZM2G020915	chromsome_4:183033058-183034479	R101_mock	WT_mock	1.43058	0.16792	3.09075	0.000482132
GRMZM2G020781	chromsome_2:107530361-107531907	R101_mock	WT_mock	1.40414	0.156752	3.16313	0.000482132
GRMZM2G570970	chromsome_4:53285559-53286365	R101_mock	WT_mock	1.83305	0.202307	3.17963	0.000482132
GRMZM5G847711	chromsome_4:21014288-21015687	R101_mock	WT_mock	1.33586	0.141303	3.2409	0.0389134
GRMZM2G146981	chromsome_10:47777933-47780203	R101_mock	WT_mock	4.04088	0.426324	3.24465	0.000482132
GRMZM2G060760	chromsome_4:184852369-184853584	R101_mock	WT_mock	7.69304	0.801904	3.26205	0.000482132
GRMZM2G079625	chromsome_3:18010869-18014247	R101_mock	WT_mock	22.0274	2.19673	3.32587	0.000482132
GRMZM2G345776	chromsome_1:223317173-223317625	R101_mock	WT_mock	27.987	2.63722	3.40767	0.00132414
GRMZM2G115792	chromsome_4:214782527-214783532	R101_mock	WT_mock	1.73248	0.147852	3.55061	0.000482132
GRMZM2G479245	chromsome_9:147478591-147479415	R101_mock	WT_mock	1.09454	0.0896046	3.61061	0.003188
GRMZM2G122418	chromsome_2:104547252-104548217	R101_mock	WT_mock	1.56596	0.126516	3.62966	0.00388273
GRMZM2G126827	chromsome_5:86783061-86786647	R101_mock	WT_mock	1.23997	0.0900727	3.78307	0.000482132
GRMZM2G162764	chromsome_1:14858515-14863230	R101_mock	WT_mock	17.5921	1.15729	3.92611	0.000482132
GRMZM2G069274	chromsome_3:185433696-185437550	R101_mock	WT_mock	3.10695	0.199112	3.96385	0.000482132
GRMZM2G036365	chromsome_4:203833125-203834691	R101_mock	WT_mock	3.30043	0.210661	3.96966	0.000482132
GRMZM2G048022	chromsome_3:13722109-13724642	R101_mock	WT_mock	2.35292	0.147575	3.99493	0.000482132
GRMZM5G822817	chromsome_6:88414950-88418000	R101_mock	WT_mock	3.16311	0.187426	4.07695	0.00649195
GRMZM2G029888	chromsome_1:223562311-223562780	R101_mock	WT_mock	15.8816	0.88487	4.16575	0.000482132
GRMZM2G419024	chromsome_1:201403481-201409528	R101_mock	WT_mock	3.37866	0.183831	4.2	0.000482132
GRMZM5G871834	chromsome_1:225584139-225585457	R101_mock	WT_mock	4.28537	0.231222	4.21207	0.000482132
GRMZM2G163095	chromsome_7:150889840-150897264	R101_mock	WT_mock	2.35277	0.125141	4.23273	0.00132414
GRMZM2G404977	chromsome_9:20752112-20753019	R101_mock	WT_mock	26.9998	1.43107	4.23778	0.000482132
GRMZM2G400578	chromsome_6:33959286-33961051	R101_mock	WT_mock	1.06831	0.0524371	4.3486	0.000482132
GRMZM2G138947	chromsome_4:9775041-9777690	R101_mock	WT_mock	3.82823	0.186181	4.3619	0.000482132
GRMZM2G147373	chromsome_9:127780132-127782462	R101_mock	WT_mock	1.00357	0.0460809	4.44483	0.000482132
GRMZM2G591412	chromsome_4:215270007-215271179	R101_mock	WT_mock	28.5763	1.27367	4.48776	0.000482132
GRMZM2G027983	chromsome_1:194162165-194166060	R101_mock	WT_mock	18.6384	0.650561	4.84045	0.000482132
GRMZM2G140032	chromsome_3:16646352-16647183	R101_mock	WT_mock	15.0374	0.507519	4.88895	0.000482132
GRMZM2G172448	chromsome_1:12971832-12976508	R101_mock	WT_mock	25.9638	0.631609	5.36133	0.000482132
GRMZM2G080825	chromsome_3:170063536-170065098	R101_mock	WT_mock	4.44965	0.105945	5.3923	0.000482132
GRMZM2G137176	chromsome_4:209542715-209544018	R101_mock	WT_mock	10.3404	0.184264	5.81037	0.000482132
GRMZM2G463580	chromsome_3:16572428-16575869	R101_mock	WT_mock	1.04221	0.0184827	5.81733	0.0358817
AC190933.3_FG004	chromsome_3:16614399-16616261	R101_mock	WT_mock	41.2796	0.705706	5.87022	0.000482132
GRMZM2G404608	chromsome_9:23209801-23211570	R101_mock	WT_mock	26.0282	0.428199	5.92565	0.000482132
GRMZM5G800276	chromsome_8:98261452-98262577	R101_mock	WT_mock	19.0002	0.272274	6.12481	0.000482132
GRMZM5G868730	chromsome_4:196987296-196988868	R101_mock	WT_mock	7.1041	0.084945	6.38598	0.000482132
GRMZM2G325589	chromsome_4:162600483-162601598	R101_mock	WT_mock	7.50275	0.086452	6.43938	0.00283206
GRMZM2G096303	chromsome_1:222151650-222155503	R101_mock	WT_mock	37.0254	0.402933	6.52183	0.000482132
GRMZM2G032947	chromsome_3:47033543-47034270	R101_mock	WT_mock	11.3726	0.12263	6.53511	0.031632
GRMZM2G077068	chromsome_1:221236142-221241717	R101_mock	WT_mock	13.9178	0.144722	6.5875	0.000482132
GRMZM5G854103	chromsome_9:7029847-7030429	R101_mock	WT_mock	1.02897	0.01	6.68506	0.000482132
GRMZM2G085194	chromsome_2:82525291-82526087	R101_mock	WT_mock	1.05161	0.01	6.71646	0.000482132
GRMZM2G032998	chromsome_4:201177019-201177323	R101_mock	WT_mock	1.09879	0.01	6.77977	0.00891688
GRMZM2G050731	chromsome_3:16719543-16721615	R101_mock	WT_mock	1.11214	0.01	6.79719	0.000482132
AC211376.4_FG003	chromsome_7:152463664-152463973	R101_mock	WT_mock	1.11249	0.01	6.79765	0.00553313
GRMZM5G859350	chromsome_9:22045010-22046431	R101_mock	WT_mock	1.13641	0.01	6.82834	0.000482132
AC210825.3_FG007	chromsome_2:45238307-45238951	R101_mock	WT_mock	1.17619	0.01	6.87798	0.000482132
GRMZM2G180054	chromsome_4:214907404-214908109	R101_mock	WT_mock	1.19486	0.01	6.9007	0.000482132
GRMZM2G133055	chromsome_4:9800151-9801253	R101_mock	WT_mock	67.5151	0.559065	6.91605	0.000482132
AC229587.1_FG002	chromsome_2:200054607-200054916	R101_mock	WT_mock	1.27148	0.01	6.99036	0.00132414
GRMZM2G114061	chromsome_4:183971547-183973556	R101_mock	WT_mock	1.29324	0.01	7.01485	0.000482132
GRMZM2G003863	chromsome_4:213052004-213053318	R101_mock	WT_mock	1.38922	0.01	7.11813	0.000482132
GRMZM5G876118	chromsome_8:99659491-99660568	R101_mock	WT_mock	1.40631	0.01	7.13577	0.000482132
GRMZM2G107544	chromsome_5:5333297-5333562	R101_mock	WT_mock	1.42027	0.01	7.15002	0.00920624
GRMZM2G582830	chromsome_4:184898058-184898402	R101_mock	WT_mock	1.43596	0.01	7.16587	0.000482132
AC212133.3_FG005	chromsome_4:196968933-196969392	R101_mock	WT_mock	1.56883	0.01	7.29355	0.000482132
AC214501.2_FG005	chromsome_4:221078126-221080905	R101_mock	WT_mock	1.63151	0.01	7.35006	0.000482132
AC218006.3_FG001	chromsome_9:29728165-29728462	R101_mock	WT_mock	1.63198	0.01	7.35048	0.00247028
GRMZM2G002883	chromsome_1:223818185-223819168	R101_mock	WT_mock	1.735	0.01	7.43879	0.000482132
GRMZM2G115154	chromsome_9:21722125-21722511	R101_mock	WT_mock	1.7445	0.01	7.44667	0.000482132
GRMZM2G143771	chromsome_4:208059427-208063130	R101_mock	WT_mock	1.75423	0.01	7.45469	0.000482132
GRMZM2G105617	chromsome_2:45230432-45231167	R101_mock	WT_mock	1.78336	0.01	7.47845	0.000482132
GRMZM2G163740	chromsome_4:196197303-196198950	R101_mock	WT_mock	1.91191	0.01	7.57887	0.000482132
AC199956.4_FG003	chromsome_8:41131584-41132148	R101_mock	WT_mock	2.0298	0.01	7.66519	0.000482132
GRMZM2G073611	chromsome_4:219705242-219706023	R101_mock	WT_mock	2.0902	0.01	7.7075	0.000482132
GRMZM2G146708	chromsome_3:15712390-15715159	R101_mock	WT_mock	2.27971	0.01	7.83271	0.000482132
AC204880.3_FG002	chromsome_4:201360418-201361079	R101_mock	WT_mock	2.38905	0.01	7.90029	0.000482132
GRMZM2G096300	chromsome_1:222170309-222171664	R101_mock	WT_mock	2.42759	0.01	7.92338	0.000482132
GRMZM5G858802	chromsome_4:221081016-221083297	R101_mock	WT_mock	2.50004	0.01	7.96581	0.000482132
GRMZM5G849868	chromsome_4:217094218-217095584	R101_mock	WT_mock	2.67032	0.01	8.06087	0.000482132
GRMZM2G408005	chromsome_4:210161270-210163312	R101_mock	WT_mock	2.67477	0.01	8.06327	0.000482132
GRMZM5G848838	chromsome_8:63438985-63439640	R101_mock	WT_mock	2.82245	0.01	8.1408	0.000482132
GRMZM2G043067	chromsome_4:181250602-181250860	R101_mock	WT_mock	2.98146	0.01	8.21988	0.000916033
GRMZM2G150360	chromsome_1:223188500-223190820	R101_mock	WT_mock	3.00206	0.01	8.22981	0.000482132
GRMZM2G566253	chromsome_8:113843591-113843873	R101_mock	WT_mock	3.0745	0.01	8.26421	0.020225
GRMZM2G303121	chromsome_1:223817137-223817972	R101_mock	WT_mock	3.61061	0.01	8.4961	0.000482132
GRMZM2G058804	chromsome_3:18640012-18640338	R101_mock	WT_mock	3.66645	0.01	8.51824	0.000482132
GRMZM5G838592	chromsome_4:210161270-210163312	R101_mock	WT_mock	4.22119	0.01	8.72151	0.000482132
GRMZM2G147319	chromsome_9:23008511-23010925	R101_mock	WT_mock	4.28203	0.01	8.74215	0.000482132
GRMZM2G095363	chromsome_4:193904616-193905424	R101_mock	WT_mock	5.18981	0.01	9.01954	0.000482132
GRMZM2G542044	chromsome_4:211930731-211931230	R101_mock	WT_mock	5.81808	0.01	9.1844	0.000482132
GRMZM5G894460	chromsome_2:144425388-144425748	R101_mock	WT_mock	5.90057	0.01	9.20471	0.000482132
GRMZM5G862945	chromsome_4:178559185-178569761	R101_mock	WT_mock	6.0206	0.01	9.23376	0.000482132
GRMZM2G098693	chromsome_4:179768532-179768979	R101_mock	WT_mock	6.22843	0.01	9.28272	0.000482132
GRMZM2G478754	chromsome_1:221192399-221195152	R101_mock	WT_mock	9.19031	0.01	9.84397	0.000482132
GRMZM2G564032	chromsome_2:49325671-49325899	R101_mock	WT_mock	9.23813	0.01	9.85146	0.0272507
GRMZM2G362946	chromsome_1:14463214-14471048	R101_mock	WT_mock	9.54485	0.01	9.89858	0.000482132
GRMZM2G135238	chromsome_2:82743604-82746966	R101_mock	WT_mock	9.57181	0.01	9.90265	0.000482132
GRMZM5G894200	chromsome_1:221196269-221197314	R101_mock	WT_mock	10.0454	0.01	9.97232	0.000482132
GRMZM2G045784	chromsome_7:44133906-44136926	R101_mock	WT_mock	10.7113	0.01	10.0649	0.000482132
GRMZM2G527625	chromsome_9:148474497-148474713	R101_mock	WT_mock	13.007	0.01	10.3451	0.0427436
GRMZM2G123562	chromsome_1:126535351-126536676	R101_mock	WT_mock	13.1796	0.01	10.3641	0.000482132
GRMZM5G833799	chromsome_7:157388468-157388657	R101_mock	WT_mock	14.6462	0.01	10.5163	0.00920624
GRMZM2G019314	chromsome_4:191773405-191775215	R101_mock	WT_mock	17.7211	0.01	10.7913	0.000482132
GRMZM2G426090	chromsome_1:126537532-126538396	R101_mock	WT_mock	18.2709	0.01	10.8353	0.000482132
GRMZM2G097297	chromsome_4:192916447-192918378	R101_mock	WT_mock	25.5283	0.01	11.3179	0.000482132
GRMZM5G889974	chromsome_4:211083459-211083737	R101_mock	WT_mock	37.0554	0.01	11.8555	0.000482132
GRMZM2G100754	chromsome_4:193021941-193023853	R101_mock	WT_mock	75.7157	0.01	12.8864	0.000482132
nitrate (nitrate treatment for 2 h)
gene_ID	locus	sample_1	sample_2	value_1	value_2	log2(fold_change)	q_value
GRMZM2G065652	chromsome_4:203428326-203428688	R101_nitrate	WT_nitrate	0.01	14.3083	-10.4826	0.000482132
GRMZM2G017959	chromsome_9:82088507-82096022	R101_nitrate	WT_nitrate	0.01	10.2453	-10.0007	0.000482132
GRMZM5G816417	chromsome_5:186401228-186401565	R101_nitrate	WT_nitrate	0.01	9.70774	-9.92299	0.000482132
AC195834.3_FG005	chromsome_7:156788674-156788899	R101_nitrate	WT_nitrate	0.01	8.96922	-9.80884	0.00171766
GRMZM2G320373	chromsome_6:162662689-162663517	R101_nitrate	WT_nitrate	0.114213	88.9478	-9.60509	0.000482132
AC198749.3_FG004	chromsome_10:60016334-60017275	R101_nitrate	WT_nitrate	0.01	7.32001	-9.5157	0.000482132
GRMZM2G126048	chromsome_6:161030285-161037767	R101_nitrate	WT_nitrate	0.0527177	26.7539	-8.98725	0.000482132
GRMZM2G574713	chromsome_9:116893934-116894176	R101_nitrate	WT_nitrate	0.01	4.9356	-8.94708	0.0134519
GRMZM2G124797	chromsome_1:192613103-192614115	R101_nitrate	WT_nitrate	0.01	4.83905	-8.91858	0.000482132
GRMZM2G108493	chromsome_1:62468104-62473357	R101_nitrate	WT_nitrate	0.045674	21.6936	-8.89168	0.000482132
GRMZM5G829831	chromsome_1:200682903-200694792	R101_nitrate	WT_nitrate	0.01	3.93044	-8.61855	0.000482132
GRMZM2G034916	chromsome_1:164836287-164836992	R101_nitrate	WT_nitrate	0.01	3.23613	-8.33813	0.000482132
AC203441.3_FG006	chromsome_6:91959373-91959759	R101_nitrate	WT_nitrate	0.01	3.16613	-8.30658	0.00772515
GRMZM2G061817	chromsome_1:13155491-13163447	R101_nitrate	WT_nitrate	0.0812458	25.3789	-8.28712	0.000482132
GRMZM2G098253	chromsome_1:13207925-13208378	R101_nitrate	WT_nitrate	0.01	2.99536	-8.22659	0.000482132
GRMZM5G828157	chromsome_1:133199741-133200401	R101_nitrate	WT_nitrate	0.01	2.69034	-8.07164	0.000482132
GRMZM2G490567	chromsome_5:129275239-129275484	R101_nitrate	WT_nitrate	0.01	2.66975	-8.06056	0.00979245
GRMZM2G052868	chromsome_2:140835544-140836042	R101_nitrate	WT_nitrate	0.01	2.53523	-7.98597	0.000482132
GRMZM2G065550	chromsome_1:199794917-199796208	R101_nitrate	WT_nitrate	0.01	2.51403	-7.97386	0.000482132
GRMZM2G522772	chromsome_8:37800390-37800653	R101_nitrate	WT_nitrate	0.01	2.34262	-7.87198	0.021967
GRMZM2G031468	chromsome_1:199727025-199727884	R101_nitrate	WT_nitrate	0.01	2.26953	-7.82625	0.000482132
GRMZM2G023520	chromsome_8:86746667-86747665	R101_nitrate	WT_nitrate	0.0957022	20.6436	-7.75293	0.000482132
GRMZM2G133721	chromsome_10:111856375-111861824	R101_nitrate	WT_nitrate	0.547888	100.75	-7.52268	0.000482132
GRMZM5G823162	chromsome_9:15263105-15264636	R101_nitrate	WT_nitrate	0.01	1.80098	-7.49264	0.000482132
GRMZM2G395051	chromsome_3:66704394-66704688	R101_nitrate	WT_nitrate	0.01	1.37426	-7.10251	0.0226973
GRMZM2G034225	chromsome_6:161279887-161284046	R101_nitrate	WT_nitrate	0.500203	65.8733	-7.04104	0.000482132
GRMZM5G895227	chromsome_2:140834883-140835183	R101_nitrate	WT_nitrate	0.01	1.29949	-7.0218	0.00742013
AC196726.2_FG001	chromsome_7:139525993-139526248	R101_nitrate	WT_nitrate	0.01	1.29118	-7.01255	0.0226973
GRMZM2G156801	chromsome_1:62243698-62244030	R101_nitrate	WT_nitrate	0.01	1.27971	-6.99967	0.000482132
GRMZM2G498259	chromsome_5:162840712-162841026	R101_nitrate	WT_nitrate	0.01	1.14322	-6.83696	0.0281968
GRMZM2G115783	chromsome_1:235694281-235694589	R101_nitrate	WT_nitrate	0.01	1.04743	-6.71071	0.0226973
GRMZM5G810191	chromsome_2:5348293-5349416	R101_nitrate	WT_nitrate	0.0516501	3.81958	-6.2085	0.0120702
GRMZM2G333054	chromsome_9:110356918-110358154	R101_nitrate	WT_nitrate	0.270672	19.4051	-6.16375	0.000916033
GRMZM2G365544	chromsome_1:26765245-26770266	R101_nitrate	WT_nitrate	0.545638	30.1257	-5.78691	0.000482132
GRMZM2G097788	chromsome_1:34895449-34896384	R101_nitrate	WT_nitrate	0.302815	15.3041	-5.65934	0.000482132
GRMZM2G126079	chromsome_6:161054089-161061292	R101_nitrate	WT_nitrate	0.0905192	3.93257	-5.4411	0.000482132
GRMZM5G863420	chromsome_6:161477480-161478917	R101_nitrate	WT_nitrate	1.53697	59.4924	-5.27454	0.000482132
GRMZM2G307823	chromsome_9:725997-729956	R101_nitrate	WT_nitrate	0.0376891	1.15559	-4.93834	0.000482132
GRMZM2G309731	chromsome_1:195878178-195878689	R101_nitrate	WT_nitrate	0.175713	5.2314	-4.8959	0.000482132
GRMZM2G438608	chromsome_8:83140521-83144239	R101_nitrate	WT_nitrate	0.0425201	1.18279	-4.79791	0.0229376
GRMZM2G369472	chromsome_1:199639972-199641110	R101_nitrate	WT_nitrate	0.0425732	1.17377	-4.78506	0.00617722
GRMZM2G059304	chromsome_1:103386309-103390667	R101_nitrate	WT_nitrate	0.35034	9.43189	-4.75072	0.000482132
GRMZM5G805540	chromsome_9:141145022-141146926	R101_nitrate	WT_nitrate	0.14228	3.49347	-4.61786	0.000482132
GRMZM2G156027	chromsome_9:13765964-13766802	R101_nitrate	WT_nitrate	1.768	42.4135	-4.58433	0.000482132
GRMZM2G481360	chromsome_10:125546365-125549564	R101_nitrate	WT_nitrate	0.19066	4.47441	-4.55262	0.000482132
GRMZM2G096475	chromsome_6:161966267-161967646	R101_nitrate	WT_nitrate	0.366984	8.463	-4.52738	0.000482132
GRMZM2G000491	chromsome_1:115767179-115770075	R101_nitrate	WT_nitrate	0.235363	5.27118	-4.48517	0.000482132
AC186231.4_FG002	chromsome_1:202624719-202625559	R101_nitrate	WT_nitrate	1.41559	31.1468	-4.45961	0.000482132
GRMZM2G142357	chromsome_1:193590124-193592156	R101_nitrate	WT_nitrate	0.0543845	1.15331	-4.40644	0.000482132
GRMZM2G124053	chromsome_4:196588649-196589645	R101_nitrate	WT_nitrate	0.28596	5.28773	-4.20876	0.000482132
GRMZM2G107672	chromsome_2:159898522-159899908	R101_nitrate	WT_nitrate	0.159814	2.85977	-4.16143	0.000482132
GRMZM2G442763	chromsome_1:200000912-200006500	R101_nitrate	WT_nitrate	0.227561	4.0397	-4.14992	0.000482132
GRMZM5G861408	chromsome_8:169653036-169653660	R101_nitrate	WT_nitrate	0.206895	3.44358	-4.05694	0.00209909
GRMZM2G174558	chromsome_6:160717319-160718691	R101_nitrate	WT_nitrate	0.506638	8.39421	-4.05037	0.000482132
GRMZM2G154231	chromsome_4:200702314-200703342	R101_nitrate	WT_nitrate	0.14122	2.25361	-3.99622	0.00388273
GRMZM2G051855	chromsome_3:222416473-222417340	R101_nitrate	WT_nitrate	0.191256	2.72633	-3.83338	0.000482132
GRMZM2G106980	chromsome_1:203647148-203653762	R101_nitrate	WT_nitrate	39.0451	473.993	-3.60165	0.000482132
GRMZM2G311756	chromsome_2:37067426-37071749	R101_nitrate	WT_nitrate	0.169813	2.0428	-3.58853	0.000482132
GRMZM2G055629	chromsome_3:222725958-222727413	R101_nitrate	WT_nitrate	0.105218	1.12114	-3.41351	0.000482132
GRMZM5G831224	chromsome_10:15916265-15919083	R101_nitrate	WT_nitrate	0.158295	1.59228	-3.33041	0.000482132
GRMZM5G835161	chromsome_1:199116697-199155523	R101_nitrate	WT_nitrate	6.62973	65.9865	-3.31515	0.000482132
GRMZM2G097132	chromsome_6:116498077-116499791	R101_nitrate	WT_nitrate	0.34758	3.34527	-3.26671	0.000482132
GRMZM2G589134	chromsome_UNKNOWN:2770407-2771763	R101_nitrate	WT_nitrate	0.184174	1.72505	-3.2275	0.000482132
GRMZM2G006762	chromsome_4:185441120-185444295	R101_nitrate	WT_nitrate	1.93433	17.1444	-3.14783	0.000482132
AC202864.3_FG002	chromsome_6:160545825-160547319	R101_nitrate	WT_nitrate	1.49534	11.9336	-2.99648	0.000482132
GRMZM2G083725	chromsome_1:194657094-194659202	R101_nitrate	WT_nitrate	0.771518	6.14322	-2.99322	0.000482132
GRMZM2G087912	chromsome_8:688997-693845	R101_nitrate	WT_nitrate	0.340187	2.58014	-2.92305	0.000482132
GRMZM2G050234	chromsome_2:15127943-15130094	R101_nitrate	WT_nitrate	0.833355	6.233	-2.90292	0.000482132
GRMZM2G474546	chromsome_6:160700681-160704597	R101_nitrate	WT_nitrate	5.48616	37.6557	-2.779	0.000482132
GRMZM2G414306	chromsome_1:19583175-19584514	R101_nitrate	WT_nitrate	0.277504	1.80731	-2.70326	0.00132414
GRMZM2G127893	chromsome_9:11076324-11078607	R101_nitrate	WT_nitrate	0.187896	1.16602	-2.63359	0.000482132
GRMZM2G042034	chromsome_8:155393096-155396041	R101_nitrate	WT_nitrate	1.20601	7.4421	-2.62547	0.000482132
GRMZM2G045178	chromsome_9:128947331-128948644	R101_nitrate	WT_nitrate	2.34831	14.0668	-2.5826	0.000482132
GRMZM2G305332	chromsome_4:36477857-36483702	R101_nitrate	WT_nitrate	1.9779	11.6455	-2.55773	0.000482132
GRMZM2G325693	chromsome_5:176876091-176877189	R101_nitrate	WT_nitrate	0.927042	5.41304	-2.54573	0.000482132
GRMZM2G076896	chromsome_4:215103564-215106202	R101_nitrate	WT_nitrate	1.76469	10.2588	-2.53938	0.000482132
GRMZM2G159404	chromsome_6:161241894-161243732	R101_nitrate	WT_nitrate	0.331579	1.89986	-2.51847	0.000482132
GRMZM5G860824	chromsome_9:155020116-155023381	R101_nitrate	WT_nitrate	0.256121	1.46588	-2.51687	0.000482132
GRMZM2G086123	chromsome_1:203716098-203719978	R101_nitrate	WT_nitrate	2.0247	11.4547	-2.50016	0.000482132
GRMZM2G402631	chromsome_1:178008018-178008996	R101_nitrate	WT_nitrate	13.3565	75.3381	-2.49584	0.000482132
GRMZM2G474407	chromsome_1:35832771-35833538	R101_nitrate	WT_nitrate	2.56718	14.0747	-2.45485	0.000482132
GRMZM2G117246	chromsome_9:137983971-137987228	R101_nitrate	WT_nitrate	2.33673	12.8098	-2.45469	0.000482132
GRMZM5G890836	chromsome_2:184142674-184144655	R101_nitrate	WT_nitrate	10.8087	59.1404	-2.45195	0.000482132
GRMZM2G119823	chromsome_10:105618183-105620708	R101_nitrate	WT_nitrate	2.50107	13.6479	-2.44806	0.000482132
GRMZM2G126443	chromsome_4:161880253-161881847	R101_nitrate	WT_nitrate	0.297957	1.61023	-2.43409	0.00488198
GRMZM2G054577	chromsome_9:98501793-98506571	R101_nitrate	WT_nitrate	2.4887	13.3448	-2.42281	0.000482132
GRMZM2G332423	chromsome_10:90435096-90436191	R101_nitrate	WT_nitrate	0.342644	1.80922	-2.40059	0.000482132
GRMZM2G122654	chromsome_5:31947868-31949808	R101_nitrate	WT_nitrate	0.314068	1.64808	-2.39164	0.000482132
GRMZM2G168079	chromsome_8:166807653-166812243	R101_nitrate	WT_nitrate	0.273848	1.42626	-2.38079	0.000482132
GRMZM2G412846	chromsome_1:199116697-199155523	R101_nitrate	WT_nitrate	11.7591	60.5457	-2.36425	0.000482132
GRMZM5G818631	chromsome_10:93924871-93926095	R101_nitrate	WT_nitrate	0.715497	3.65074	-2.35117	0.000482132
GRMZM2G001803	chromsome_1:198649342-198655981	R101_nitrate	WT_nitrate	4.12171	21.0254	-2.35082	0.000482132
GRMZM2G161310	chromsome_3:45562369-45576619	R101_nitrate	WT_nitrate	0.562431	2.86822	-2.35041	0.000482132
GRMZM2G042895	chromsome_10:76586651-76588863	R101_nitrate	WT_nitrate	2.97048	15.1303	-2.34867	0.000482132
GRMZM2G111928	chromsome_4:185565810-185567062	R101_nitrate	WT_nitrate	0.998442	4.96745	-2.31475	0.000482132
GRMZM2G018553	chromsome_5:2917534-2919211	R101_nitrate	WT_nitrate	4.85818	23.9384	-2.30084	0.000482132
GRMZM2G164146	chromsome_4:80651854-80727070	R101_nitrate	WT_nitrate	0.800283	3.87418	-2.27531	0.000482132
GRMZM2G022841	chromsome_3:227939020-227940838	R101_nitrate	WT_nitrate	0.25748	1.24114	-2.26913	0.0263065
GRMZM2G112488	chromsome_1:47177905-47178782	R101_nitrate	WT_nitrate	0.465749	2.18332	-2.2289	0.000482132
GRMZM2G336533	chromsome_5:2887051-2888841	R101_nitrate	WT_nitrate	0.818459	3.81	-2.21881	0.000482132
GRMZM2G049538	chromsome_2:10596547-10605493	R101_nitrate	WT_nitrate	0.526633	2.43051	-2.20639	0.000482132
GRMZM2G486244	chromsome_1:234289910-234290691	R101_nitrate	WT_nitrate	0.385778	1.75213	-2.18327	0.0171798
GRMZM2G481002	chromsome_9:13928437-13930986	R101_nitrate	WT_nitrate	3.97511	17.8402	-2.16607	0.00283206
GRMZM2G123914	chromsome_1:294877498-294882578	R101_nitrate	WT_nitrate	0.525178	2.3432	-2.1576	0.000482132
GRMZM2G145458	chromsome_1:244834015-244834761	R101_nitrate	WT_nitrate	0.418921	1.82726	-2.12493	0.000482132
GRMZM2G047181	chromsome_9:14149995-14152647	R101_nitrate	WT_nitrate	6.84933	29.7099	-2.11691	0.000482132
GRMZM2G028640	chromsome_2:45957406-45958283	R101_nitrate	WT_nitrate	1.66187	7.17725	-2.11062	0.000482132
GRMZM2G179733	chromsome_4:185528326-185529992	R101_nitrate	WT_nitrate	1.71465	7.37446	-2.10462	0.000482132
GRMZM2G380784	chromsome_4:185468683-185486922	R101_nitrate	WT_nitrate	2.45468	10.317	-2.07142	0.000482132
GRMZM2G039009	chromsome_6:72475877-72477402	R101_nitrate	WT_nitrate	0.55084	2.31412	-2.07076	0.000482132
GRMZM2G070312	chromsome_4:184276028-184287540	R101_nitrate	WT_nitrate	4.597	19.2552	-2.06648	0.000482132
GRMZM2G154870	chromsome_1:278900347-278902291	R101_nitrate	WT_nitrate	0.412269	1.72599	-2.06577	0.000482132
GRMZM2G024680	chromsome_1:244770697-244772023	R101_nitrate	WT_nitrate	1.12851	4.7223	-2.06507	0.000482132
GRMZM5G897673	chromsome_6:163623996-163626773	R101_nitrate	WT_nitrate	0.350482	1.46576	-2.06424	0.000482132
GRMZM2G008696	chromsome_1:13303867-13305755	R101_nitrate	WT_nitrate	0.414984	1.7197	-2.05103	0.000482132
GRMZM2G002555	chromsome_4:211479887-211481997	R101_nitrate	WT_nitrate	0.300418	1.24363	-2.04951	0.000482132
GRMZM2G127087	chromsome_10:55603291-55756434	R101_nitrate	WT_nitrate	3.85357	15.9226	-2.04681	0.000482132
GRMZM2G174860	chromsome_4:34996782-34998381	R101_nitrate	WT_nitrate	0.325502	1.33027	-2.03098	0.000482132
GRMZM2G341309	chromsome_1:35768409-35771730	R101_nitrate	WT_nitrate	1.40683	5.71625	-2.02262	0.000482132
GRMZM2G031660	chromsome_10:130301050-130304967	R101_nitrate	WT_nitrate	1.56853	6.32323	-2.01125	0.000482132
GRMZM2G126555	chromsome_10:139525269-139530015	R101_nitrate	WT_nitrate	0.491996	1.96425	-1.99726	0.000482132
GRMZM2G129140	chromsome_5:13722593-13724402	R101_nitrate	WT_nitrate	0.349511	1.38206	-1.98341	0.000482132
GRMZM2G329029	chromsome_5:143882702-143884512	R101_nitrate	WT_nitrate	0.541211	2.13038	-1.97685	0.000482132
GRMZM2G113005	chromsome_2:207972129-207972882	R101_nitrate	WT_nitrate	0.506346	1.98949	-1.9742	0.000482132
GRMZM2G347105	chromsome_5:9920706-9923636	R101_nitrate	WT_nitrate	1.27577	4.99925	-1.97034	0.000482132
GRMZM2G127909	chromsome_9:11072984-11073335	R101_nitrate	WT_nitrate	8.83316	34.6021	-1.96986	0.000482132
GRMZM2G422750	chromsome_4:192580449-192583847	R101_nitrate	WT_nitrate	14.0054	54.8385	-1.96921	0.000482132
GRMZM2G093010	chromsome_9:15408786-15409965	R101_nitrate	WT_nitrate	2.26846	8.83948	-1.96225	0.000482132
GRMZM2G149756	chromsome_3:175549081-175552284	R101_nitrate	WT_nitrate	4.94233	19.1847	-1.95669	0.000482132
GRMZM2G018004	chromsome_2:188885084-188885691	R101_nitrate	WT_nitrate	1.24576	4.82424	-1.95328	0.000482132
GRMZM2G452178	chromsome_2:236473320-236479590	R101_nitrate	WT_nitrate	0.750375	2.88275	-1.94176	0.000482132
GRMZM2G477063	chromsome_2:11559092-11560408	R101_nitrate	WT_nitrate	0.617865	2.37252	-1.94106	0.000482132
AC217910.3_FG004	chromsome_1:217279820-217280603	R101_nitrate	WT_nitrate	2.17714	8.31563	-1.93339	0.000482132
GRMZM5G899600	chromsome_1:197193852-197195249	R101_nitrate	WT_nitrate	5.8242	22.2312	-1.93245	0.00422079
GRMZM2G702257	chromsome_3:218929717-218931590	R101_nitrate	WT_nitrate	0.525115	1.98785	-1.9205	0.000482132
GRMZM2G013826	chromsome_5:136309563-136311026	R101_nitrate	WT_nitrate	0.77478	2.91992	-1.91407	0.000482132
GRMZM2G472473	chromsome_1:34618106-34618540	R101_nitrate	WT_nitrate	0.576165	2.14642	-1.89738	0.0209671
GRMZM2G016210	chromsome_1:201637754-201642564	R101_nitrate	WT_nitrate	2.15519	8.02021	-1.89582	0.000482132
GRMZM2G148964	chromsome_6:131401740-131402354	R101_nitrate	WT_nitrate	0.48285	1.79136	-1.89141	0.00979245
GRMZM2G455945	chromsome_2:224659106-224672723	R101_nitrate	WT_nitrate	0.349045	1.28628	-1.88172	0.000916033
GRMZM2G343157	chromsome_1:16776988-16778136	R101_nitrate	WT_nitrate	0.993294	3.64018	-1.87372	0.000482132
GRMZM2G110567	chromsome_10:92536952-92538977	R101_nitrate	WT_nitrate	0.473296	1.72438	-1.86526	0.000482132
GRMZM2G435001	chromsome_9:105337240-105339572	R101_nitrate	WT_nitrate	0.283175	1.02692	-1.85856	0.000482132
GRMZM5G836600	chromsome_6:162189516-162191320	R101_nitrate	WT_nitrate	0.736122	2.65483	-1.8506	0.025602
GRMZM2G037327	chromsome_9:154544226-154545597	R101_nitrate	WT_nitrate	0.54548	1.96193	-1.84668	0.000482132
GRMZM2G125653	chromsome_7:115308635-115310466	R101_nitrate	WT_nitrate	0.477109	1.71288	-1.84403	0.000482132
GRMZM2G394979	chromsome_3:195931043-195931695	R101_nitrate	WT_nitrate	0.620504	2.22755	-1.84395	0.00171766
GRMZM2G017110	chromsome_1:198230316-198233849	R101_nitrate	WT_nitrate	19.3147	68.9436	-1.83572	0.000482132
GRMZM2G118172	chromsome_1:256796578-256797344	R101_nitrate	WT_nitrate	6.11442	21.8009	-1.8341	0.000482132
GRMZM5G807428	chromsome_5:70785763-70786350	R101_nitrate	WT_nitrate	0.421882	1.50165	-1.83164	0.0395522
GRMZM2G383699	chromsome_3:65737317-65737903	R101_nitrate	WT_nitrate	1.03135	3.67093	-1.83161	0.000482132
GRMZM2G325683	chromsome_5:176870666-176871296	R101_nitrate	WT_nitrate	1.60371	5.60682	-1.80577	0.000482132
GRMZM2G176849	chromsome_1:4767251-4772147	R101_nitrate	WT_nitrate	11.7193	40.53	-1.7901	0.000482132
GRMZM2G362823	chromsome_4:166979279-166980043	R101_nitrate	WT_nitrate	0.484363	1.67273	-1.78804	0.00283206
GRMZM2G093125	chromsome_1:17855664-17857563	R101_nitrate	WT_nitrate	2.32631	7.95477	-1.77378	0.000482132
GRMZM2G457562	chromsome_8:100990990-100992648	R101_nitrate	WT_nitrate	0.330023	1.1247	-1.7689	0.000482132
GRMZM2G127911	chromsome_9:11062576-11071523	R101_nitrate	WT_nitrate	2.49039	8.47317	-1.76653	0.000482132
GRMZM2G117942	chromsome_4:9697937-9698851	R101_nitrate	WT_nitrate	3.76001	12.7757	-1.76459	0.000482132
GRMZM2G009139	chromsome_9:14113093-14115206	R101_nitrate	WT_nitrate	11.335	38.2879	-1.7561	0.000482132
GRMZM2G126204	chromsome_9:56891099-56895675	R101_nitrate	WT_nitrate	1.8642	6.26849	-1.74956	0.000482132
GRMZM2G354909	chromsome_2:23176273-23181034	R101_nitrate	WT_nitrate	7.99604	26.7808	-1.74384	0.000482132
GRMZM2G457287	chromsome_4:1992636-1995216	R101_nitrate	WT_nitrate	3.81894	12.7804	-1.74269	0.000482132
GRMZM2G044481	chromsome_1:79703252-79707015	R101_nitrate	WT_nitrate	0.534717	1.78174	-1.73644	0.000482132
GRMZM2G000520	chromsome_4:155610449-155611907	R101_nitrate	WT_nitrate	0.697348	2.31418	-1.73055	0.000482132
GRMZM2G006716	chromsome_7:6986197-6987348	R101_nitrate	WT_nitrate	0.45964	1.52288	-1.72823	0.000482132
GRMZM2G475380	chromsome_1:4767251-4772147	R101_nitrate	WT_nitrate	41.2441	135.875	-1.72002	0.000482132
GRMZM5G857303	chromsome_1:14803264-14804370	R101_nitrate	WT_nitrate	1.33291	4.37142	-1.71352	0.000482132
GRMZM2G008578	chromsome_1:234291031-234291863	R101_nitrate	WT_nitrate	0.510995	1.67234	-1.71049	0.0071168
GRMZM2G052825	chromsome_6:792071-794081	R101_nitrate	WT_nitrate	2.56514	8.38663	-1.70905	0.000482132
AC217051.3_FG006	chromsome_10:114029803-114030887	R101_nitrate	WT_nitrate	5.18443	16.8749	-1.70262	0.000482132
GRMZM2G102760	chromsome_5:12274158-12279067	R101_nitrate	WT_nitrate	9.90957	32.064	-1.69406	0.000482132
GRMZM2G145407	chromsome_2:64695949-64698408	R101_nitrate	WT_nitrate	0.781493	2.52278	-1.69071	0.000482132
GRMZM2G119705	chromsome_7:162810174-162811573	R101_nitrate	WT_nitrate	15.3319	49.3188	-1.6856	0.000482132
GRMZM2G064091	chromsome_3:227085018-227087548	R101_nitrate	WT_nitrate	0.468151	1.49942	-1.67936	0.000482132
GRMZM2G347798	chromsome_9:138903757-138906228	R101_nitrate	WT_nitrate	0.487501	1.54595	-1.66502	0.00649195
GRMZM2G456997	chromsome_7:3249185-3249998	R101_nitrate	WT_nitrate	3.79459	12.0143	-1.66274	0.000482132
GRMZM2G017269	chromsome_6:162690847-162694219	R101_nitrate	WT_nitrate	1.6553	5.23984	-1.66243	0.000482132
GRMZM2G385787	chromsome_2:219954458-219955109	R101_nitrate	WT_nitrate	1.42212	4.49135	-1.65911	0.000482132
GRMZM2G136523	chromsome_1:194565022-194567116	R101_nitrate	WT_nitrate	5.40126	17.0472	-1.65817	0.000482132
GRMZM5G894597	chromsome_3:224464191-224464805	R101_nitrate	WT_nitrate	2.1938	6.87021	-1.64692	0.00455579
GRMZM2G058024	chromsome_8:169642472-169646603	R101_nitrate	WT_nitrate	9.02629	28.1475	-1.6408	0.000482132
GRMZM2G145412	chromsome_1:244826495-244827697	R101_nitrate	WT_nitrate	1.86978	5.82394	-1.63913	0.000482132
GRMZM5G884151	chromsome_9:142015381-142016063	R101_nitrate	WT_nitrate	2.05812	6.40689	-1.6383	0.00488198
GRMZM2G039993	chromsome_9:1995616-1997665	R101_nitrate	WT_nitrate	1.02614	3.18524	-1.63417	0.000482132
GRMZM2G056469	chromsome_1:17829268-17830963	R101_nitrate	WT_nitrate	2.02864	6.2912	-1.63282	0.000482132
GRMZM5G821952	chromsome_6:163404328-163405077	R101_nitrate	WT_nitrate	1.39283	4.31228	-1.63043	0.000482132
GRMZM2G099092	chromsome_6:88873596-88874715	R101_nitrate	WT_nitrate	1.3162	4.05595	-1.62366	0.000482132
GRMZM2G100727	chromsome_6:150293706-150295055	R101_nitrate	WT_nitrate	0.485723	1.4922	-1.61924	0.000482132
GRMZM2G158700	chromsome_3:52308737-52309963	R101_nitrate	WT_nitrate	0.950042	2.91056	-1.61523	0.000482132
GRMZM2G385200	chromsome_9:135550860-135552129	R101_nitrate	WT_nitrate	3.06875	9.33658	-1.60524	0.000482132
GRMZM2G114739	chromsome_1:193865450-193870589	R101_nitrate	WT_nitrate	21.6692	65.8389	-1.60329	0.000482132
GRMZM2G013971	chromsome_3:45024039-45026230	R101_nitrate	WT_nitrate	1.72028	5.21166	-1.5991	0.000482132
GRMZM2G166616	chromsome_10:90466585-90467918	R101_nitrate	WT_nitrate	0.451095	1.35485	-1.58663	0.000482132
GRMZM2G078798	chromsome_6:125880757-125886436	R101_nitrate	WT_nitrate	1.17758	3.53383	-1.58541	0.000482132
GRMZM2G116238	chromsome_8:109833803-109835493	R101_nitrate	WT_nitrate	1.0336	3.08091	-1.57568	0.000482132
GRMZM2G161337	chromsome_1:38124979-38130704	R101_nitrate	WT_nitrate	38.1729	113.594	-1.57327	0.000482132
GRMZM2G496991	chromsome_1:17624736-17625481	R101_nitrate	WT_nitrate	1.61412	4.78962	-1.56916	0.000482132
GRMZM2G065585	chromsome_3:151971036-151972416	R101_nitrate	WT_nitrate	11.0075	32.6245	-1.56747	0.000482132
GRMZM2G105092	chromsome_9:124665821-124666613	R101_nitrate	WT_nitrate	0.340172	1.00819	-1.56743	0.00520939
GRMZM2G122740	chromsome_1:53009546-53015942	R101_nitrate	WT_nitrate	0.995294	2.94474	-1.56495	0.000482132
GRMZM2G157010	chromsome_1:200470493-200479736	R101_nitrate	WT_nitrate	4.20095	12.3744	-1.55857	0.000482132
GRMZM2G010048	chromsome_5:14814823-14815810	R101_nitrate	WT_nitrate	2.84016	8.30855	-1.54862	0.000482132
GRMZM2G418160	chromsome_4:202039698-202050669	R101_nitrate	WT_nitrate	0.482309	1.40955	-1.54721	0.000482132
GRMZM2G118809	chromsome_1:278837829-278839720	R101_nitrate	WT_nitrate	0.857242	2.48321	-1.53443	0.000482132
GRMZM2G024144	chromsome_3:210789195-210791270	R101_nitrate	WT_nitrate	1.03485	2.99038	-1.53091	0.000482132
GRMZM2G336448	chromsome_4:186505501-186510686	R101_nitrate	WT_nitrate	0.596477	1.72208	-1.52961	0.000482132
GRMZM5G889620	chromsome_1:200280757-200288079	R101_nitrate	WT_nitrate	4.06888	11.7293	-1.52741	0.000482132
GRMZM2G491632	chromsome_1:202307513-202313358	R101_nitrate	WT_nitrate	32.8001	94.3429	-1.52421	0.000482132
GRMZM2G039639	chromsome_1:258447608-258448792	R101_nitrate	WT_nitrate	23.2524	66.8712	-1.52401	0.000482132
GRMZM2G108338	chromsome_2:68582791-68602278	R101_nitrate	WT_nitrate	1.76171	5.05133	-1.51969	0.000482132
GRMZM2G128731	chromsome_10:124947590-124950468	R101_nitrate	WT_nitrate	1.84862	5.27814	-1.51358	0.000482132
GRMZM2G145382	chromsome_3:88472860-88473356	R101_nitrate	WT_nitrate	0.426213	1.21548	-1.51188	0.0161379
GRMZM2G173596	chromsome_5:36954198-36955066	R101_nitrate	WT_nitrate	1.56063	4.43781	-1.50772	0.000482132
GRMZM2G083551	chromsome_1:194660268-194663460	R101_nitrate	WT_nitrate	13.4631	38.259	-1.50679	0.000482132
GRMZM2G176327	chromsome_2:217458155-217459874	R101_nitrate	WT_nitrate	1.24705	3.52344	-1.49847	0.000482132
AC198353.5_FG001	chromsome_2:188791939-188794503	R101_nitrate	WT_nitrate	0.439526	1.24089	-1.49735	0.000482132
GRMZM2G021388	chromsome_10:82837505-82839784	R101_nitrate	WT_nitrate	0.435092	1.22814	-1.49708	0.000482132
GRMZM2G142342	chromsome_4:191764430-191765134	R101_nitrate	WT_nitrate	4.22795	11.9205	-1.49541	0.000482132
GRMZM2G342551	chromsome_3:132129099-132133157	R101_nitrate	WT_nitrate	1.86289	5.24334	-1.49294	0.000482132
GRMZM2G403470	chromsome_3:123405808-123408355	R101_nitrate	WT_nitrate	0.493264	1.38589	-1.49038	0.000482132
GRMZM2G136443	chromsome_1:200619694-200629154	R101_nitrate	WT_nitrate	7.45116	20.8859	-1.48699	0.000482132
GRMZM2G059939	chromsome_6:162571227-162572891	R101_nitrate	WT_nitrate	9.42917	26.4277	-1.48685	0.000482132
GRMZM5G826750	chromsome_3:2001769-2004402	R101_nitrate	WT_nitrate	2.41185	6.75741	-1.48633	0.00422079
GRMZM2G062918	chromsome_4:43119842-43120886	R101_nitrate	WT_nitrate	0.473343	1.32431	-1.48428	0.0103725
GRMZM5G827186	chromsome_7:158690996-158695418	R101_nitrate	WT_nitrate	1.18248	3.30783	-1.48407	0.000482132
GRMZM2G087827	chromsome_5:36593491-36595356	R101_nitrate	WT_nitrate	6.48883	18.148	-1.48378	0.000482132
GRMZM2G066345	chromsome_3:12642937-12646613	R101_nitrate	WT_nitrate	1.57283	4.39218	-1.48157	0.000482132
GRMZM2G141634	chromsome_1:200012840-200017074	R101_nitrate	WT_nitrate	6.72857	18.7892	-1.48153	0.000482132
GRMZM2G173771	chromsome_4:178590005-178591058	R101_nitrate	WT_nitrate	0.823921	2.29958	-1.48079	0.000482132
GRMZM2G105362	chromsome_1:36972995-36974974	R101_nitrate	WT_nitrate	3.20416	8.92182	-1.47739	0.000482132
GRMZM2G320786	chromsome_5:207890405-207893256	R101_nitrate	WT_nitrate	0.408626	1.13148	-1.46936	0.000482132
GRMZM2G123633	chromsome_10:114288172-114290565	R101_nitrate	WT_nitrate	0.366376	1.01412	-1.46883	0.000482132
GRMZM2G016922	chromsome_1:237049820-237056066	R101_nitrate	WT_nitrate	1.71995	4.75839	-1.46811	0.000482132
GRMZM2G544539	chromsome_10:9212765-9215019	R101_nitrate	WT_nitrate	0.780009	2.15451	-1.4658	0.000482132
GRMZM2G136372	chromsome_1:177876177-177877100	R101_nitrate	WT_nitrate	6.00329	16.521	-1.46048	0.000482132
GRMZM2G149219	chromsome_1:258955025-258956380	R101_nitrate	WT_nitrate	0.411626	1.13085	-1.458	0.00171766
GRMZM2G131228	chromsome_7:163682416-163683264	R101_nitrate	WT_nitrate	1.96352	5.39284	-1.4576	0.000482132
GRMZM2G092474	chromsome_3:186793463-186794596	R101_nitrate	WT_nitrate	2.21436	6.05348	-1.45087	0.000482132
GRMZM2G114918	chromsome_1:17843397-17845121	R101_nitrate	WT_nitrate	1.2023	3.28522	-1.45019	0.000482132
GRMZM2G075283	chromsome_10:22319651-22321055	R101_nitrate	WT_nitrate	11.7384	31.9171	-1.44309	0.000482132
GRMZM2G384884	chromsome_6:7621417-7623777	R101_nitrate	WT_nitrate	1.96113	5.33122	-1.44278	0.000482132
GRMZM2G551315	chromsome_9:147363698-147364201	R101_nitrate	WT_nitrate	0.781964	2.12402	-1.44162	0.0474992
GRMZM2G324157	chromsome_3:138739304-138740432	R101_nitrate	WT_nitrate	0.548636	1.48634	-1.43784	0.000482132
GRMZM5G877259	chromsome_3:13686213-13691557	R101_nitrate	WT_nitrate	9.72498	26.3116	-1.43593	0.000482132
GRMZM2G112629	chromsome_3:29612993-29616601	R101_nitrate	WT_nitrate	2.97286	8.01354	-1.43059	0.000482132
GRMZM2G099326	chromsome_10:14198017-14198574	R101_nitrate	WT_nitrate	0.743758	2.00425	-1.43016	0.003188
GRMZM2G314075	chromsome_3:65663339-65663978	R101_nitrate	WT_nitrate	0.630892	1.68597	-1.41811	0.0083242
AC210731.3_FG002	chromsome_6:164321603-164321885	R101_nitrate	WT_nitrate	16.385	43.7792	-1.41787	0.000482132
GRMZM2G305148	chromsome_5:57912384-57920099	R101_nitrate	WT_nitrate	0.607413	1.60362	-1.40058	0.000916033
GRMZM2G017045	chromsome_1:201625280-201626321	R101_nitrate	WT_nitrate	1.54811	4.06578	-1.39302	0.000482132
GRMZM2G094935	chromsome_6:160865175-160870338	R101_nitrate	WT_nitrate	0.965002	2.52995	-1.39051	0.000482132
GRMZM2G160198	chromsome_1:39036063-39039903	R101_nitrate	WT_nitrate	0.828346	2.17096	-1.39003	0.000482132
GRMZM2G079897	chromsome_3:201319629-201320413	R101_nitrate	WT_nitrate	0.932631	2.4434	-1.38951	0.000482132
GRMZM2G025989	chromsome_4:183596884-183597900	R101_nitrate	WT_nitrate	0.524198	1.36997	-1.38596	0.00247028
GRMZM2G092925	chromsome_1:198933136-198934625	R101_nitrate	WT_nitrate	1.03006	2.69007	-1.38492	0.000482132
GRMZM2G099239	chromsome_2:205957773-205959227	R101_nitrate	WT_nitrate	19.3175	50.4136	-1.3839	0.000482132
GRMZM2G176998	chromsome_10:92132743-92135362	R101_nitrate	WT_nitrate	11.004	28.5725	-1.3766	0.000482132
GRMZM2G062310	chromsome_1:234280252-234281246	R101_nitrate	WT_nitrate	0.397166	1.02107	-1.36227	0.0444233
GRMZM2G147774	chromsome_3:216881553-216884556	R101_nitrate	WT_nitrate	0.600021	1.54094	-1.36073	0.000482132
GRMZM5G838285	chromsome_5:16850171-16851977	R101_nitrate	WT_nitrate	0.458092	1.17552	-1.35959	0.000482132
GRMZM2G021786	chromsome_2:26976464-26980590	R101_nitrate	WT_nitrate	1.19425	3.05814	-1.35655	0.000482132
GRMZM2G389301	chromsome_6:155738623-155739657	R101_nitrate	WT_nitrate	4.46095	11.4135	-1.35532	0.000482132
GRMZM2G362413	chromsome_2:26875113-26876366	R101_nitrate	WT_nitrate	0.729932	1.86057	-1.34991	0.000482132
GRMZM2G012242	chromsome_4:158704733-158707202	R101_nitrate	WT_nitrate	0.887079	2.26047	-1.34949	0.000482132
GRMZM2G072529	chromsome_10:90287893-90289188	R101_nitrate	WT_nitrate	5.11718	13.0336	-1.34881	0.000482132
GRMZM2G178546	chromsome_9:117155262-117158898	R101_nitrate	WT_nitrate	28.8812	73.3551	-1.34477	0.000482132
GRMZM2G433119	chromsome_2:229297718-229300286	R101_nitrate	WT_nitrate	0.604159	1.53057	-1.34107	0.000482132
GRMZM2G116614	chromsome_7:121224042-121226178	R101_nitrate	WT_nitrate	16.3243	41.2788	-1.33838	0.000482132
AC205274.3_FG001	chromsome_8:52299254-52299758	R101_nitrate	WT_nitrate	1.76425	4.4609	-1.33828	0.000482132
AC201740.3_FG003	chromsome_9:118908307-118908703	R101_nitrate	WT_nitrate	5.26618	13.2358	-1.32962	0.000482132
GRMZM2G336824	chromsome_1:66387643-66390084	R101_nitrate	WT_nitrate	9.59976	24.1256	-1.32949	0.000482132
AC193591.3_FG001	chromsome_4:226791361-226791868	R101_nitrate	WT_nitrate	2.07356	5.20008	-1.32642	0.000482132
GRMZM5G826658	chromsome_2:69710323-69714457	R101_nitrate	WT_nitrate	1.97571	4.93734	-1.32136	0.000482132
GRMZM2G317428	chromsome_6:130920421-130920739	R101_nitrate	WT_nitrate	15.1477	37.7606	-1.31778	0.000482132
GRMZM2G135960	chromsome_9:6491043-6492220	R101_nitrate	WT_nitrate	1.78705	4.44211	-1.31367	0.000482132
GRMZM2G090728	chromsome_4:183639752-183646242	R101_nitrate	WT_nitrate	15.2518	37.8706	-1.3121	0.000482132
GRMZM2G363109	chromsome_6:146567259-146568867	R101_nitrate	WT_nitrate	1.20712	2.99532	-1.31114	0.000482132
GRMZM2G082959	chromsome_8:105086743-105088030	R101_nitrate	WT_nitrate	3.61192	8.9457	-1.30843	0.000482132
GRMZM2G031580	chromsome_6:160131536-160133376	R101_nitrate	WT_nitrate	1.04604	2.58918	-1.30756	0.000482132
GRMZM2G177104	chromsome_7:725415-726516	R101_nitrate	WT_nitrate	3.40529	8.42226	-1.30643	0.000482132
GRMZM2G117971	chromsome_4:9680498-9681375	R101_nitrate	WT_nitrate	54.0279	133.386	-1.30383	0.000482132
GRMZM2G101117	chromsome_7:79970164-79972088	R101_nitrate	WT_nitrate	1.88852	4.65304	-1.30092	0.000482132
GRMZM2G090245	chromsome_6:161451717-161452634	R101_nitrate	WT_nitrate	70.3744	173.093	-1.29842	0.000482132
GRMZM2G449094	chromsome_2:1629927-1631025	R101_nitrate	WT_nitrate	0.946203	2.32566	-1.29742	0.000482132
GRMZM2G162359	chromsome_7:10651270-10653006	R101_nitrate	WT_nitrate	17.6348	43.2826	-1.29536	0.000482132
GRMZM2G049020	chromsome_4:185601702-185610853	R101_nitrate	WT_nitrate	2.43846	5.98474	-1.29532	0.000482132
GRMZM2G052288	chromsome_7:143872150-143874353	R101_nitrate	WT_nitrate	0.949826	2.32738	-1.29297	0.000482132
GRMZM2G055052	chromsome_1:32227143-32228885	R101_nitrate	WT_nitrate	0.711111	1.74167	-1.29232	0.000482132
GRMZM2G169259	chromsome_8:168008054-168010427	R101_nitrate	WT_nitrate	1.39355	3.41247	-1.29205	0.000482132
GRMZM2G095904	chromsome_5:186413822-186415077	R101_nitrate	WT_nitrate	1.38505	3.38996	-1.29133	0.000482132
GRMZM2G056686	chromsome_1:201868221-201873022	R101_nitrate	WT_nitrate	2.18139	5.33735	-1.29088	0.000482132
GRMZM2G176085	chromsome_5:6357461-6359213	R101_nitrate	WT_nitrate	0.770915	1.87793	-1.2845	0.000482132
GRMZM2G329002	chromsome_3:169043935-169046955	R101_nitrate	WT_nitrate	1.31599	3.19477	-1.27956	0.000482132
GRMZM2G006853	chromsome_1:177846758-177847651	R101_nitrate	WT_nitrate	1.90111	4.60673	-1.2769	0.000482132
GRMZM2G419803	chromsome_10:9217415-9219998	R101_nitrate	WT_nitrate	2.11465	5.12368	-1.27676	0.000482132
GRMZM2G176840	chromsome_1:4764678-4766990	R101_nitrate	WT_nitrate	1.10186	2.66427	-1.2738	0.000482132
GRMZM2G028110	chromsome_6:128580827-128583987	R101_nitrate	WT_nitrate	8.82141	21.3043	-1.27206	0.000482132
GRMZM2G427097	chromsome_10:134053441-134059399	R101_nitrate	WT_nitrate	47.5559	114.822	-1.2717	0.000482132
GRMZM2G382035	chromsome_8:109909761-109910614	R101_nitrate	WT_nitrate	1.81986	4.39033	-1.2705	0.000482132
GRMZM2G328168	chromsome_9:15365184-15366515	R101_nitrate	WT_nitrate	10.6734	25.6881	-1.26708	0.000482132
GRMZM2G428619	chromsome_8:37671253-37672754	R101_nitrate	WT_nitrate	1.0371	2.49546	-1.26675	0.0153487
GRMZM5G838098	chromsome_1:16783281-16784714	R101_nitrate	WT_nitrate	6.63801	15.9645	-1.26604	0.000482132
GRMZM2G020054	chromsome_10:65424540-65425836	R101_nitrate	WT_nitrate	1.44463	3.47432	-1.26603	0.000482132
GRMZM2G465987	chromsome_7:156118013-156122531	R101_nitrate	WT_nitrate	0.56286	1.34619	-1.25803	0.000482132
GRMZM2G000236	chromsome_9:7308152-7309906	R101_nitrate	WT_nitrate	2.09786	5.0172	-1.25796	0.000482132
GRMZM2G021459	chromsome_2:45766850-45767609	R101_nitrate	WT_nitrate	1.18257	2.81569	-1.25156	0.000482132
GRMZM2G011523	chromsome_3:23904350-24095931	R101_nitrate	WT_nitrate	35.7769	84.976	-1.24803	0.000482132
GRMZM2G403076	chromsome_6:105434140-105436791	R101_nitrate	WT_nitrate	1.08255	2.56992	-1.24729	0.000482132
GRMZM2G353444	chromsome_3:8540914-8542960	R101_nitrate	WT_nitrate	1.49924	3.55697	-1.24642	0.00132414
GRMZM5G812326	chromsome_9:2471960-2472882	R101_nitrate	WT_nitrate	2.32614	5.49542	-1.24029	0.000482132
GRMZM2G009103	chromsome_7:153854651-153857016	R101_nitrate	WT_nitrate	0.854429	2.01795	-1.23986	0.000482132
GRMZM5G822593	chromsome_1:188114874-188119970	R101_nitrate	WT_nitrate	3.06619	7.22822	-1.23719	0.000482132
GRMZM2G066710	chromsome_2:166280430-166284968	R101_nitrate	WT_nitrate	2.11131	4.9657	-1.23386	0.000482132
GRMZM2G133841	chromsome_6:82218651-82219782	R101_nitrate	WT_nitrate	5.99915	14.1097	-1.23386	0.000482132
GRMZM2G445423	chromsome_6:161483673-161486706	R101_nitrate	WT_nitrate	0.432149	1.01287	-1.22885	0.0106586
GRMZM2G117365	chromsome_8:102488132-102490149	R101_nitrate	WT_nitrate	0.778847	1.82423	-1.22788	0.000482132
GRMZM2G382534	chromsome_9:153692211-153694576	R101_nitrate	WT_nitrate	1.65367	3.86245	-1.22384	0.000482132
GRMZM2G540772	chromsome_5:172739071-172743799	R101_nitrate	WT_nitrate	0.446235	1.04037	-1.22122	0.000482132
GRMZM5G851266	chromsome_10:59660106-59662383	R101_nitrate	WT_nitrate	0.786793	1.83309	-1.22022	0.000482132
GRMZM2G127418	chromsome_2:144192737-144194495	R101_nitrate	WT_nitrate	53.9661	125.684	-1.21968	0.000482132
GRMZM5G844046	chromsome_5:83023499-83023996	R101_nitrate	WT_nitrate	1.30826	3.04591	-1.21922	0.0103725
GRMZM2G062197	chromsome_6:35595647-35597164	R101_nitrate	WT_nitrate	0.522775	1.21235	-1.21354	0.00891688
GRMZM2G028179	chromsome_2:143258904-143260806	R101_nitrate	WT_nitrate	4.45455	10.3047	-1.20995	0.000482132
GRMZM2G073929	chromsome_7:6913117-6914265	R101_nitrate	WT_nitrate	0.509894	1.1786	-1.2088	0.000916033
GRMZM2G061568	chromsome_6:162597731-162601714	R101_nitrate	WT_nitrate	14.6518	33.8195	-1.20678	0.000482132
GRMZM2G070304	chromsome_2:230993927-230996088	R101_nitrate	WT_nitrate	0.900448	2.07606	-1.20513	0.000482132
GRMZM5G855994	chromsome_9:1077760-1079077	R101_nitrate	WT_nitrate	0.486788	1.12186	-1.20453	0.000482132
GRMZM2G080041	chromsome_2:9441322-9445539	R101_nitrate	WT_nitrate	4.42681	10.2018	-1.20448	0.000482132
GRMZM2G124799	chromsome_6:158841793-158843225	R101_nitrate	WT_nitrate	1.43684	3.31009	-1.20397	0.000482132
GRMZM5G801949	chromsome_7:157438914-157441345	R101_nitrate	WT_nitrate	71.4062	164.081	-1.20029	0.000482132
GRMZM2G076723	chromsome_1:198738738-198743220	R101_nitrate	WT_nitrate	0.975807	2.24122	-1.19962	0.000482132
GRMZM2G046111	chromsome_4:200964118-200964868	R101_nitrate	WT_nitrate	0.904436	2.0767	-1.1992	0.00132414
GRMZM2G000035	chromsome_8:8557533-8558269	R101_nitrate	WT_nitrate	1.54876	3.53086	-1.18891	0.000482132
GRMZM2G471304	chromsome_4:236378469-236379262	R101_nitrate	WT_nitrate	0.739579	1.68399	-1.18711	0.00585718
GRMZM5G883100	chromsome_9:38520016-38520915	R101_nitrate	WT_nitrate	0.482756	1.09871	-1.18644	0.0171798
GRMZM2G036351	chromsome_9:150248197-150249180	R101_nitrate	WT_nitrate	7.25246	16.5021	-1.18611	0.000482132
GRMZM2G099678	chromsome_3:2001769-2004402	R101_nitrate	WT_nitrate	4.27748	9.70637	-1.18217	0.000482132
GRMZM2G071478	chromsome_4:211155542-211157910	R101_nitrate	WT_nitrate	3.53642	8.01536	-1.18048	0.000482132
GRMZM2G122039	chromsome_4:214213896-214216601	R101_nitrate	WT_nitrate	10.3781	23.4763	-1.17766	0.000482132
GRMZM2G476477	chromsome_6:162155556-162157184	R101_nitrate	WT_nitrate	0.632406	1.42572	-1.17277	0.000482132
AC197146.3_FG002	chromsome_10:2466639-2467603	R101_nitrate	WT_nitrate	1.06307	2.38329	-1.16472	0.00132414
GRMZM2G047600	chromsome_8:33137022-33138298	R101_nitrate	WT_nitrate	1.41843	3.17202	-1.16111	0.000482132
GRMZM2G092813	chromsome_1:6782754-6784801	R101_nitrate	WT_nitrate	0.489195	1.09245	-1.15909	0.000482132
GRMZM2G000435	chromsome_1:197792230-197794189	R101_nitrate	WT_nitrate	2.95827	6.59132	-1.15581	0.000482132
GRMZM2G051619	chromsome_6:131154565-131158406	R101_nitrate	WT_nitrate	0.908412	2.02243	-1.15467	0.000482132
GRMZM2G305900	chromsome_3:9852647-9854602	R101_nitrate	WT_nitrate	14.185	31.5797	-1.15463	0.000482132
GRMZM2G051806	chromsome_6:129979106-129982019	R101_nitrate	WT_nitrate	33.3764	74.151	-1.15164	0.000482132
GRMZM5G845682	chromsome_6:160413884-160416907	R101_nitrate	WT_nitrate	2.8644	6.35547	-1.14977	0.000482132
GRMZM2G020631	chromsome_1:195752950-195756226	R101_nitrate	WT_nitrate	1.83018	4.05588	-1.14803	0.000482132
GRMZM2G400005	chromsome_2:161008835-161015167	R101_nitrate	WT_nitrate	2.59086	5.73052	-1.14523	0.00353791
GRMZM2G478417	chromsome_1:199484974-199491206	R101_nitrate	WT_nitrate	21.5592	47.6558	-1.14435	0.000482132
GRMZM2G043027	chromsome_2:6452399-6453269	R101_nitrate	WT_nitrate	2.3919	5.28002	-1.14239	0.000482132
GRMZM2G333582	chromsome_8:21907477-21910933	R101_nitrate	WT_nitrate	0.468544	1.03176	-1.13885	0.000916033
GRMZM2G022740	chromsome_10:85904371-85906044	R101_nitrate	WT_nitrate	0.964976	2.11757	-1.13384	0.000482132
GRMZM2G069325	chromsome_6:162990574-162992103	R101_nitrate	WT_nitrate	10.6063	23.2175	-1.13029	0.000482132
GRMZM2G144407	chromsome_10:70535426-70541392	R101_nitrate	WT_nitrate	0.54177	1.18527	-1.12946	0.000482132
GRMZM2G163866	chromsome_5:68871564-68873428	R101_nitrate	WT_nitrate	1.00357	2.19494	-1.12904	0.000482132
GRMZM5G882078	chromsome_3:168959355-168962676	R101_nitrate	WT_nitrate	4.58107	10.0012	-1.12642	0.000482132
GRMZM2G019974	chromsome_7:157503066-157505302	R101_nitrate	WT_nitrate	1.11511	2.43343	-1.12581	0.000482132
GRMZM2G067225	chromsome_9:145346838-145349218	R101_nitrate	WT_nitrate	141.762	308.934	-1.12383	0.000482132
GRMZM2G143644	chromsome_1:196301960-196305825	R101_nitrate	WT_nitrate	10.5678	23.0203	-1.12323	0.000482132
GRMZM2G481052	chromsome_8:161725152-161726535	R101_nitrate	WT_nitrate	0.784473	1.70645	-1.1212	0.00132414
GRMZM2G080839	chromsome_9:77151998-77153846	R101_nitrate	WT_nitrate	5.7641	12.5062	-1.11748	0.000482132
GRMZM2G022972	chromsome_8:12933209-12935796	R101_nitrate	WT_nitrate	4.12607	8.94677	-1.1166	0.000482132
GRMZM2G310947	chromsome_1:180624634-180627010	R101_nitrate	WT_nitrate	64.2602	139.171	-1.11486	0.000482132
GRMZM2G078472	chromsome_9:137784209-137791159	R101_nitrate	WT_nitrate	29.0154	62.7543	-1.1129	0.000482132
GRMZM2G154578	chromsome_4:42919324-42920272	R101_nitrate	WT_nitrate	5.35377	11.5715	-1.11195	0.000482132
GRMZM2G703624	chromsome_1:69374990-69375575	R101_nitrate	WT_nitrate	0.622895	1.34543	-1.11101	0.0358817
GRMZM2G703077	chromsome_2:72437110-72441460	R101_nitrate	WT_nitrate	8.22006	17.7475	-1.11039	0.000482132
GRMZM2G089396	chromsome_5:194628270-194630238	R101_nitrate	WT_nitrate	2.87477	6.19823	-1.10841	0.000482132
GRMZM2G033665	chromsome_4:120126031-120129836	R101_nitrate	WT_nitrate	1.93555	4.15257	-1.10126	0.000482132
GRMZM2G059392	chromsome_3:221534710-221542863	R101_nitrate	WT_nitrate	17.8761	38.3337	-1.10058	0.000482132
GRMZM2G159996	chromsome_1:195556983-195561667	R101_nitrate	WT_nitrate	31.5062	67.5539	-1.1004	0.000482132
GRMZM2G163535	chromsome_7:99631858-99644740	R101_nitrate	WT_nitrate	0.505007	1.08052	-1.09735	0.00132414
GRMZM2G133322	chromsome_1:59180801-59184089	R101_nitrate	WT_nitrate	0.654119	1.39855	-1.09631	0.000482132
AC209050.3_FG003	chromsome_6:96329343-96330904	R101_nitrate	WT_nitrate	1.10572	2.35764	-1.09236	0.000482132
GRMZM2G041866	chromsome_4:212893203-212894736	R101_nitrate	WT_nitrate	6.54752	13.942	-1.09042	0.000482132
GRMZM2G156861	chromsome_3:168695538-168839001	R101_nitrate	WT_nitrate	101.695	216.343	-1.08907	0.000482132
GRMZM2G175076	chromsome_3:231890528-231892088	R101_nitrate	WT_nitrate	3.65696	7.76617	-1.08656	0.000482132
GRMZM5G840145	chromsome_7:166845375-166848444	R101_nitrate	WT_nitrate	11.0017	23.3416	-1.08518	0.000482132
GRMZM2G117281	chromsome_7:2741414-2742837	R101_nitrate	WT_nitrate	95.0776	201.716	-1.08515	0.000482132
GRMZM2G092268	chromsome_1:202646200-202648320	R101_nitrate	WT_nitrate	8.72902	18.4989	-1.08355	0.000482132
GRMZM2G055968	chromsome_1:198733472-198735423	R101_nitrate	WT_nitrate	1.17986	2.49842	-1.0824	0.000482132
GRMZM2G348704	chromsome_8:155148936-155150088	R101_nitrate	WT_nitrate	1.77341	3.75295	-1.0815	0.000916033
GRMZM2G180027	chromsome_7:153418060-153436196	R101_nitrate	WT_nitrate	5.54517	11.7347	-1.08148	0.000482132
GRMZM2G036436	chromsome_6:133887755-133889843	R101_nitrate	WT_nitrate	2.56145	5.41986	-1.08129	0.000482132
GRMZM2G318794	chromsome_1:201633124-201633899	R101_nitrate	WT_nitrate	35.6554	75.4362	-1.08114	0.000482132
GRMZM2G437912	chromsome_2:59037242-59039178	R101_nitrate	WT_nitrate	13.0884	27.6746	-1.08027	0.000482132
GRMZM2G152958	chromsome_8:79203446-79210752	R101_nitrate	WT_nitrate	0.946663	1.99791	-1.07757	0.000482132
GRMZM2G150907	chromsome_7:168303676-168305631	R101_nitrate	WT_nitrate	0.743179	1.56825	-1.07737	0.000482132
GRMZM2G053669	chromsome_1:45114257-45118291	R101_nitrate	WT_nitrate	63.4604	133.698	-1.07505	0.000482132
GRMZM5G829897	chromsome_6:75618539-75619814	R101_nitrate	WT_nitrate	0.825713	1.73944	-1.07491	0.00209909
GRMZM2G164929	chromsome_7:24021893-24023098	R101_nitrate	WT_nitrate	0.808035	1.69922	-1.07238	0.000482132
GRMZM2G169240	chromsome_10:19069354-19071252	R101_nitrate	WT_nitrate	12.7039	26.6808	-1.07053	0.000482132
GRMZM2G027131	chromsome_8:172984390-172986130	R101_nitrate	WT_nitrate	5.76155	12.0979	-1.07023	0.000482132
GRMZM2G465999	chromsome_7:156111747-156116073	R101_nitrate	WT_nitrate	2.67527	5.61688	-1.07008	0.000482132
GRMZM2G032222	chromsome_1:223681288-223688273	R101_nitrate	WT_nitrate	11.0791	23.1811	-1.06511	0.000482132
GRMZM2G169356	chromsome_7:108698426-108699794	R101_nitrate	WT_nitrate	2.29077	4.79299	-1.06509	0.000482132
GRMZM2G053718	chromsome_1:88343597-88344865	R101_nitrate	WT_nitrate	0.668051	1.39642	-1.0637	0.00742013
GRMZM5G893820	chromsome_8:123977242-123979421	R101_nitrate	WT_nitrate	0.756223	1.57941	-1.0625	0.0369681
GRMZM2G099619	chromsome_6:31420491-31422903	R101_nitrate	WT_nitrate	0.856715	1.78891	-1.06219	0.000482132
GRMZM2G041699	chromsome_4:180370603-180372480	R101_nitrate	WT_nitrate	6.88168	14.3442	-1.05963	0.000482132
EF517601.1_FG006	chromsome_3:34417793-34418619	R101_nitrate	WT_nitrate	1.55058	3.22876	-1.05817	0.0142707
GRMZM2G091201	chromsome_6:149353218-149354478	R101_nitrate	WT_nitrate	8.30126	17.2758	-1.05735	0.000482132
GRMZM2G124061	chromsome_6:66895500-66897831	R101_nitrate	WT_nitrate	1.38822	2.88866	-1.05716	0.000482132
GRMZM2G445634	chromsome_1:16792358-16793281	R101_nitrate	WT_nitrate	37.4811	77.9691	-1.05674	0.000482132
GRMZM2G059078	chromsome_8:109377558-109379908	R101_nitrate	WT_nitrate	0.725004	1.50573	-1.0544	0.000482132
GRMZM2G050556	chromsome_1:198541261-198543470	R101_nitrate	WT_nitrate	0.73522	1.52475	-1.05232	0.000482132
GRMZM2G355572	chromsome_3:7937556-7939764	R101_nitrate	WT_nitrate	2.72402	5.64475	-1.05117	0.000482132
GRMZM2G178645	chromsome_9:127695709-127697453	R101_nitrate	WT_nitrate	6.89354	14.2783	-1.05051	0.000482132
GRMZM2G366977	chromsome_7:156786239-156788589	R101_nitrate	WT_nitrate	29.3415	60.7575	-1.05012	0.000482132
GRMZM2G109201	chromsome_1:63033910-63037953	R101_nitrate	WT_nitrate	0.706883	1.46346	-1.04984	0.00171766
GRMZM2G118759	chromsome_2:130277984-130278842	R101_nitrate	WT_nitrate	71.9885	148.98	-1.04928	0.000482132
GRMZM2G149800	chromsome_6:163421379-163428801	R101_nitrate	WT_nitrate	19.0535	39.4066	-1.04838	0.000482132
GRMZM2G034421	chromsome_8:118969409-118971797	R101_nitrate	WT_nitrate	1.26426	2.61463	-1.04831	0.00455579
GRMZM2G167613	chromsome_2:109114583-109116143	R101_nitrate	WT_nitrate	2.53889	5.24785	-1.04753	0.000482132
AC234157.1_FG003	chromsome_1:281065184-281065733	R101_nitrate	WT_nitrate	1.70234	3.5163	-1.04654	0.000482132
GRMZM2G478779	chromsome_1:287300192-287305323	R101_nitrate	WT_nitrate	10.8699	22.311	-1.03742	0.000482132
GRMZM2G166218	chromsome_4:188327735-188329012	R101_nitrate	WT_nitrate	9.9502	20.4135	-1.03673	0.000482132
GRMZM2G117454	chromsome_7:2747183-2748950	R101_nitrate	WT_nitrate	1.84216	3.77541	-1.03523	0.000482132
GRMZM2G024331	chromsome_4:169616704-169618715	R101_nitrate	WT_nitrate	0.514706	1.05133	-1.0304	0.000482132
GRMZM2G041369	chromsome_2:166803562-166805500	R101_nitrate	WT_nitrate	0.68153	1.3915	-1.02979	0.000916033
GRMZM2G354834	chromsome_10:142364677-142365491	R101_nitrate	WT_nitrate	1.38719	2.83103	-1.02916	0.0083242
GRMZM2G057672	chromsome_9:2215195-2215916	R101_nitrate	WT_nitrate	5.40691	11.0244	-1.02782	0.000482132
GRMZM2G162284	chromsome_2:197623495-197625443	R101_nitrate	WT_nitrate	8.47003	17.2515	-1.02628	0.000482132
GRMZM2G147908	chromsome_2:232575098-232576582	R101_nitrate	WT_nitrate	1.3571	2.76291	-1.02566	0.000482132
AC198725.4_FG009	chromsome_3:217212883-217215223	R101_nitrate	WT_nitrate	1.95967	3.97583	-1.02065	0.000482132
GRMZM2G112792	chromsome_4:38235714-38238075	R101_nitrate	WT_nitrate	7.064	14.33	-1.02048	0.000482132
GRMZM2G055446	chromsome_3:18818401-18819808	R101_nitrate	WT_nitrate	1.26869	2.57288	-1.02004	0.000482132
GRMZM2G004909	chromsome_6:162646835-162647576	R101_nitrate	WT_nitrate	99.6932	201.911	-1.01815	0.000482132
GRMZM2G487852	chromsome_9:142015381-142016063	R101_nitrate	WT_nitrate	2.79685	5.65917	-1.01679	0.00772515
GRMZM2G089273	chromsome_2:9606504-9606807	R101_nitrate	WT_nitrate	6.1967	12.5157	-1.01417	0.0226973
GRMZM2G143342	chromsome_8:88706158-88706973	R101_nitrate	WT_nitrate	1.11702	2.25346	-1.01249	0.00353791
GRMZM2G076313	chromsome_5:199721982-199724840	R101_nitrate	WT_nitrate	5.96563	12.0272	-1.01155	0.000482132
GRMZM2G114036	chromsome_1:251987449-251989063	R101_nitrate	WT_nitrate	2.26369	4.56365	-1.01151	0.000482132
GRMZM2G019515	chromsome_8:2901118-2904121	R101_nitrate	WT_nitrate	1.37528	2.77026	-1.0103	0.000482132
GRMZM2G345238	chromsome_2:44547173-44552558	R101_nitrate	WT_nitrate	2.43146	4.89736	-1.01018	0.000482132
GRMZM2G134023	chromsome_4:156191150-156192334	R101_nitrate	WT_nitrate	2.54722	5.12349	-1.0082	0.000482132
GRMZM2G334660	chromsome_5:186732963-186735665	R101_nitrate	WT_nitrate	4.76201	9.56108	-1.0056	0.000482132
GRMZM2G483946	chromsome_9:147707313-147708788	R101_nitrate	WT_nitrate	0.811509	1.62848	-1.00485	0.00920624
GRMZM2G100452	chromsome_1:65729352-65730886	R101_nitrate	WT_nitrate	0.515543	1.03412	-1.00424	0.00247028
GRMZM2G014729	chromsome_7:166856423-166860909	R101_nitrate	WT_nitrate	0.694592	1.39259	-1.00353	0.00209909
GRMZM5G874955	chromsome_3:224460655-224464191	R101_nitrate	WT_nitrate	5.83192	11.6887	-1.00307	0.000482132
GRMZM2G060974	chromsome_3:2956020-2957784	R101_nitrate	WT_nitrate	4.11522	2.05491	1.00189	0.000916033
GRMZM2G414475	chromsome_7:172512274-172512904	R101_nitrate	WT_nitrate	1.46113	0.728808	1.00347	0.0194655
GRMZM2G383601	chromsome_7:119148396-119149986	R101_nitrate	WT_nitrate	3.96817	1.97707	1.00511	0.045459
GRMZM5G804783	chromsome_3:13681598-13685610	R101_nitrate	WT_nitrate	19.7872	9.85727	1.00531	0.000482132
GRMZM2G154893	chromsome_8:5603978-5605086	R101_nitrate	WT_nitrate	1.19792	0.596577	1.00575	0.00585718
GRMZM2G105184	chromsome_3:170248466-170251585	R101_nitrate	WT_nitrate	34.8056	17.319	1.00696	0.000482132
GRMZM2G074307	chromsome_4:89813021-89815598	R101_nitrate	WT_nitrate	1.45741	0.724231	1.00888	0.000482132
GRMZM2G343144	chromsome_10:148084322-148086901	R101_nitrate	WT_nitrate	2.61143	1.29664	1.01006	0.000482132
AC218900.3_FG001	chromsome_1:199870009-199870993	R101_nitrate	WT_nitrate	10.5939	5.24653	1.0138	0.000482132
GRMZM2G500285	chromsome_9:1432766-1433669	R101_nitrate	WT_nitrate	58.4965	28.949	1.01484	0.000482132
GRMZM2G158342	chromsome_3:13101530-13103292	R101_nitrate	WT_nitrate	18.5192	9.16023	1.01557	0.000482132
GRMZM2G036409	chromsome_8:175590413-175592102	R101_nitrate	WT_nitrate	1.79729	0.887281	1.01836	0.000482132
GRMZM2G016296	chromsome_4:197062102-197070522	R101_nitrate	WT_nitrate	45.7348	22.563	1.01933	0.000482132
GRMZM2G436299	chromsome_1:104608859-104612984	R101_nitrate	WT_nitrate	1.31437	0.646729	1.02314	0.000482132
GRMZM2G048120	chromsome_6:109310101-109310642	R101_nitrate	WT_nitrate	13.9493	6.84342	1.0274	0.000482132
GRMZM2G057963	chromsome_4:192216693-192220110	R101_nitrate	WT_nitrate	7.28707	3.56789	1.03027	0.000482132
GRMZM2G129935	chromsome_7:168820683-168822522	R101_nitrate	WT_nitrate	3.68621	1.80301	1.03173	0.000482132
GRMZM2G057467	chromsome_9:149038705-149039633	R101_nitrate	WT_nitrate	1.1153	0.54448	1.03448	0.0115103
GRMZM2G417455	chromsome_1:13683399-13689639	R101_nitrate	WT_nitrate	22.7751	11.0998	1.03692	0.000482132
GRMZM2G023534	chromsome_10:18403208-18404802	R101_nitrate	WT_nitrate	6.59965	3.21601	1.03712	0.000482132
GRMZM2G089241	chromsome_7:141545627-141547260	R101_nitrate	WT_nitrate	1.58975	0.774501	1.03746	0.00132414
GRMZM2G075117	chromsome_4:179624888-179627500	R101_nitrate	WT_nitrate	69.2721	33.7462	1.03755	0.000482132
GRMZM2G075417	chromsome_9:153426402-153428332	R101_nitrate	WT_nitrate	2.85196	1.38838	1.03855	0.000482132
GRMZM5G866989	chromsome_1:72722574-72723852	R101_nitrate	WT_nitrate	1.15383	0.561196	1.03985	0.00553313
GRMZM2G543303	chromsome_7:143822653-143823240	R101_nitrate	WT_nitrate	3.92006	1.9002	1.04472	0.0068036
GRMZM2G157809	chromsome_5:177671676-177677646	R101_nitrate	WT_nitrate	6.4818	3.13582	1.04755	0.000482132
GRMZM2G024145	chromsome_1:222719188-222723682	R101_nitrate	WT_nitrate	44.7933	21.6454	1.04922	0.000482132
GRMZM2G101666	chromsome_2:231917752-231919603	R101_nitrate	WT_nitrate	5.16798	2.48037	1.05905	0.000482132
GRMZM2G013849	chromsome_9:142019464-142020167	R101_nitrate	WT_nitrate	2.15704	1.03326	1.06185	0.00520939
GRMZM2G432999	chromsome_6:36859626-36860602	R101_nitrate	WT_nitrate	2.8542	1.36587	1.06327	0.00649195
GRMZM2G150276	chromsome_6:88909371-88911308	R101_nitrate	WT_nitrate	2.32474	1.11187	1.06408	0.000482132
GRMZM2G076936	chromsome_4:81591931-81594028	R101_nitrate	WT_nitrate	12.3371	5.88773	1.06722	0.000482132
GRMZM2G107380	chromsome_5:140260305-140262283	R101_nitrate	WT_nitrate	11.7878	5.62433	1.06754	0.000482132
GRMZM2G065640	chromsome_1:287188062-287188991	R101_nitrate	WT_nitrate	2.18039	1.03969	1.06843	0.00132414
GRMZM2G025855	chromsome_1:222547193-222550894	R101_nitrate	WT_nitrate	5.02217	2.38509	1.07427	0.000482132
GRMZM2G307637	chromsome_4:216863071-216863975	R101_nitrate	WT_nitrate	2.71214	1.28536	1.07726	0.000482132
GRMZM2G015708	chromsome_6:3310904-3312481	R101_nitrate	WT_nitrate	1.60578	0.760144	1.07893	0.000482132
AC214447.3_FG002	chromsome_2:59583829-59585137	R101_nitrate	WT_nitrate	1.24034	0.586829	1.07972	0.0477042
GRMZM2G117283	chromsome_7:63059443-63060483	R101_nitrate	WT_nitrate	6.27992	2.96575	1.08235	0.000482132
GRMZM2G065967	chromsome_2:118487868-118489550	R101_nitrate	WT_nitrate	3.69496	1.74246	1.08443	0.00422079
GRMZM2G388684	chromsome_1:2692900-2694270	R101_nitrate	WT_nitrate	1.9564	0.922485	1.0846	0.000482132
GRMZM2G406177	chromsome_8:73688837-73694610	R101_nitrate	WT_nitrate	3.05079	1.42859	1.09459	0.000482132
AC196193.3_FG003	chromsome_10:119745408-119749155	R101_nitrate	WT_nitrate	16.87	7.87599	1.09893	0.000482132
GRMZM2G020249	chromsome_4:228610178-228612876	R101_nitrate	WT_nitrate	2.16927	1.00677	1.10748	0.000482132
GRMZM2G436856	chromsome_3:191313351-191313907	R101_nitrate	WT_nitrate	2.6676	1.23508	1.11094	0.00585718
GRMZM2G461566	chromsome_3:104526510-104536068	R101_nitrate	WT_nitrate	1.37317	0.635422	1.11172	0.000482132
GRMZM2G124684	chromsome_4:164087173-164089308	R101_nitrate	WT_nitrate	1.70868	0.789479	1.11391	0.000482132
GRMZM2G089876	chromsome_4:183736181-183738617	R101_nitrate	WT_nitrate	18.2011	8.40134	1.11533	0.000482132
GRMZM2G305526	chromsome_1:39928337-39931744	R101_nitrate	WT_nitrate	1.09852	0.505778	1.11898	0.000482132
GRMZM2G007151	chromsome_8:29145635-29147578	R101_nitrate	WT_nitrate	10.789	4.96142	1.12074	0.000482132
GRMZM2G061558	chromsome_6:13432951-13433606	R101_nitrate	WT_nitrate	3.74126	1.7144	1.12582	0.0421074
GRMZM2G168747	chromsome_5:74612261-74615918	R101_nitrate	WT_nitrate	10.0966	4.61833	1.12843	0.000482132
GRMZM2G011367	chromsome_1:276161809-276163866	R101_nitrate	WT_nitrate	73.1798	33.4613	1.12895	0.000482132
GRMZM2G097141	chromsome_8:38487904-38488708	R101_nitrate	WT_nitrate	3.51009	1.60423	1.12963	0.00171766
GRMZM2G568636	chromsome_4:56308167-56313225	R101_nitrate	WT_nitrate	92.6505	42.327	1.13022	0.000482132
GRMZM2G402797	chromsome_2:41297638-41298034	R101_nitrate	WT_nitrate	2.20907	1.00763	1.13247	0.047087
GRMZM2G350020	chromsome_8:167226151-167228148	R101_nitrate	WT_nitrate	5.20341	2.37205	1.13332	0.000482132
GRMZM2G169899	chromsome_7:139953788-139962266	R101_nitrate	WT_nitrate	1.04166	0.473322	1.13799	0.00649195
GRMZM2G179181	chromsome_10:121093006-121094187	R101_nitrate	WT_nitrate	90.5376	41.1299	1.13833	0.000482132
GRMZM2G047815	chromsome_3:13728461-13731109	R101_nitrate	WT_nitrate	23.2349	10.5428	1.14004	0.000482132
GRMZM2G034534	chromsome_3:18076914-18078951	R101_nitrate	WT_nitrate	6.12517	2.77844	1.14047	0.000482132
GRMZM2G151853	chromsome_2:41457980-41460484	R101_nitrate	WT_nitrate	5.12214	2.31905	1.14321	0.000482132
GRMZM2G379898	chromsome_1:1876847-1878455	R101_nitrate	WT_nitrate	2.16356	0.975244	1.14957	0.000482132
GRMZM2G146981	chromsome_10:47777933-47780203	R101_nitrate	WT_nitrate	3.32752	1.49892	1.15052	0.000482132
GRMZM2G090379	chromsome_1:174932177-174933091	R101_nitrate	WT_nitrate	3.36631	1.51073	1.15592	0.000482132
GRMZM2G092296	chromsome_9:22655250-22657461	R101_nitrate	WT_nitrate	321.529	144.255	1.15633	0.000482132
GRMZM2G154508	chromsome_8:146890755-146892019	R101_nitrate	WT_nitrate	1.33393	0.598392	1.15652	0.0120702
GRMZM2G045392	chromsome_3:19255637-19261347	R101_nitrate	WT_nitrate	13.5015	6.05288	1.15743	0.000482132
GRMZM2G179737	chromsome_4:185522416-185526026	R101_nitrate	WT_nitrate	91.6542	40.9776	1.16137	0.000482132
GRMZM2G001696	chromsome_1:35739883-35744291	R101_nitrate	WT_nitrate	3.50212	1.56532	1.16177	0.000482132
GRMZM2G172410	chromsome_1:12976787-12986045	R101_nitrate	WT_nitrate	7.60221	3.39644	1.1624	0.000482132
GRMZM2G098557	chromsome_4:199954430-199959747	R101_nitrate	WT_nitrate	20.0284	8.94257	1.16329	0.000482132
GRMZM2G144480	chromsome_4:197154540-197155313	R101_nitrate	WT_nitrate	7.36652	3.28885	1.1634	0.000482132
GRMZM2G461808	chromsome_4:219480824-219493841	R101_nitrate	WT_nitrate	12.2128	5.44469	1.16547	0.000482132
GRMZM5G829928	chromsome_4:183905612-183908647	R101_nitrate	WT_nitrate	4.36171	1.93809	1.17026	0.000482132
AC197699.3_FG002	chromsome_9:17002566-17006457	R101_nitrate	WT_nitrate	1.55735	0.691708	1.17086	0.000482132
GRMZM2G069237	chromsome_7:141141699-141142327	R101_nitrate	WT_nitrate	2.01668	0.893983	1.17366	0.0109482
GRMZM2G098568	chromsome_6:14710619-14712301	R101_nitrate	WT_nitrate	4.36473	1.9326	1.17535	0.000482132
AC206350.3_FG005	chromsome_3:15432767-15434186	R101_nitrate	WT_nitrate	4.46351	1.9754	1.17603	0.0163959
GRMZM2G151087	chromsome_3:17429942-17433360	R101_nitrate	WT_nitrate	81.347	35.9322	1.17881	0.000482132
GRMZM2G146740	chromsome_3:13540465-13543391	R101_nitrate	WT_nitrate	1.22664	0.541822	1.17882	0.00247028
GRMZM2G079617	chromsome_6:162018936-162021460	R101_nitrate	WT_nitrate	2.56713	1.13195	1.18135	0.000482132
GRMZM2G173738	chromsome_2:89267570-89269042	R101_nitrate	WT_nitrate	1.67084	0.734664	1.18542	0.000482132
GRMZM2G099754	chromsome_4:185076587-185081544	R101_nitrate	WT_nitrate	13.8437	6.08431	1.18606	0.000482132
GRMZM2G332522	chromsome_4:198078695-198080533	R101_nitrate	WT_nitrate	591.839	259.811	1.18774	0.000482132
GRMZM2G352274	chromsome_5:179266097-179268923	R101_nitrate	WT_nitrate	1.16438	0.509879	1.19134	0.00247028
GRMZM2G103292	chromsome_1:13445370-13453136	R101_nitrate	WT_nitrate	1.63214	0.713431	1.19392	0.000482132
GRMZM2G391473	chromsome_9:20593535-20595542	R101_nitrate	WT_nitrate	1.11852	0.487217	1.19895	0.0224564
GRMZM2G056369	chromsome_7:154188634-154191068	R101_nitrate	WT_nitrate	4.66899	2.03286	1.1996	0.000482132
GRMZM2G078401	chromsome_1:220941015-220941932	R101_nitrate	WT_nitrate	7.60509	3.30758	1.20119	0.000482132
GRMZM2G164539	chromsome_1:19634360-19634656	R101_nitrate	WT_nitrate	101.834	44.2785	1.20154	0.000482132
GRMZM2G162278	chromsome_8:97552113-97553490	R101_nitrate	WT_nitrate	1.21288	0.526527	1.20386	0.00209909
GRMZM2G700046	chromsome_7:69473978-69476189	R101_nitrate	WT_nitrate	1.10536	0.479478	1.20498	0.00171766
GRMZM2G115156	chromsome_9:21714337-21720944	R101_nitrate	WT_nitrate	18.1511	7.86922	1.20576	0.000482132
GRMZM2G053722	chromsome_4:221295030-221301313	R101_nitrate	WT_nitrate	4.87815	2.10308	1.21383	0.000482132
GRMZM2G123624	chromsome_1:223969201-223972705	R101_nitrate	WT_nitrate	38.1705	16.4443	1.21487	0.000482132
GRMZM2G080079	chromsome_4:181961377-181963923	R101_nitrate	WT_nitrate	5.10672	2.19927	1.21537	0.000482132
GRMZM2G014409	chromsome_4:211649996-211651145	R101_nitrate	WT_nitrate	11.4632	4.93111	1.21703	0.000482132
GRMZM2G044697	chromsome_3:19250144-19255632	R101_nitrate	WT_nitrate	7.08223	3.03927	1.22048	0.000482132
GRMZM2G407396	chromsome_1:13742878-13745517	R101_nitrate	WT_nitrate	2.15266	0.9232	1.22141	0.000482132
GRMZM2G419239	chromsome_4:216607096-216608540	R101_nitrate	WT_nitrate	113.883	48.6994	1.22558	0.000482132
GRMZM2G171648	chromsome_5:82325375-82326190	R101_nitrate	WT_nitrate	8.48414	3.62755	1.22577	0.000482132
GRMZM2G385635	chromsome_2:200096577-200103052	R101_nitrate	WT_nitrate	1.62435	0.692576	1.22982	0.000482132
GRMZM2G104041	chromsome_4:195754365-195756243	R101_nitrate	WT_nitrate	18.6486	7.93912	1.23202	0.000482132
GRMZM2G415680	chromsome_1:17401137-17402141	R101_nitrate	WT_nitrate	3.27763	1.39466	1.23274	0.00247028
GRMZM2G129405	chromsome_4:199597886-199599305	R101_nitrate	WT_nitrate	8.91975	3.79456	1.23307	0.000482132
GRMZM2G140455	chromsome_3:199620447-199621531	R101_nitrate	WT_nitrate	34.5867	14.6886	1.23552	0.000482132
GRMZM2G166940	chromsome_UNKNOWN:2838200-2840139	R101_nitrate	WT_nitrate	12.8754	5.45345	1.23938	0.000482132
GRMZM2G113373	chromsome_4:9850141-9857641	R101_nitrate	WT_nitrate	1.0327	0.437107	1.24036	0.000482132
GRMZM2G440951	chromsome_3:220308449-220316091	R101_nitrate	WT_nitrate	9.83886	4.16309	1.24084	0.000482132
GRMZM2G027041	chromsome_7:94644610-94646428	R101_nitrate	WT_nitrate	2.58358	1.07695	1.26242	0.000482132
GRMZM2G132009	chromsome_3:17397601-17400489	R101_nitrate	WT_nitrate	10.0494	4.18731	1.26301	0.000482132
GRMZM2G019356	chromsome_9:23145365-23147124	R101_nitrate	WT_nitrate	3.45879	1.43729	1.26692	0.000482132
GRMZM5G855894	chromsome_4:192257266-192262282	R101_nitrate	WT_nitrate	2.14764	0.890266	1.27044	0.000482132
GRMZM2G125871	chromsome_3:178537416-178539953	R101_nitrate	WT_nitrate	2.32214	0.961875	1.27153	0.000482132
GRMZM2G161553	chromsome_4:181720657-181724139	R101_nitrate	WT_nitrate	2.59301	1.06569	1.28284	0.000482132
AC215260.3_FG004	chromsome_3:17033771-17034278	R101_nitrate	WT_nitrate	47.7643	19.6076	1.28452	0.000482132
GRMZM2G157481	chromsome_4:195011154-195013057	R101_nitrate	WT_nitrate	10.0462	4.12045	1.28578	0.000482132
GRMZM5G826700	chromsome_3:14398878-14399511	R101_nitrate	WT_nitrate	3.48237	1.42735	1.28673	0.000482132
GRMZM2G047616	chromsome_3:55028181-55030055	R101_nitrate	WT_nitrate	1.51808	0.619304	1.29353	0.000482132
GRMZM2G306105	chromsome_10:83456323-83457414	R101_nitrate	WT_nitrate	12.2611	4.97383	1.30166	0.000482132
GRMZM5G826765	chromsome_8:68391172-68392613	R101_nitrate	WT_nitrate	4.82061	1.94618	1.30857	0.000482132
AC208204.3_FG006	chromsome_1:38636816-38637865	R101_nitrate	WT_nitrate	37.64	15.1642	1.3116	0.0192139
GRMZM2G477205	chromsome_4:216318360-216322227	R101_nitrate	WT_nitrate	13.5901	5.46315	1.31475	0.000482132
GRMZM2G012989	chromsome_6:65831702-65832983	R101_nitrate	WT_nitrate	1.60488	0.644763	1.31562	0.00209909
GRMZM2G139834	chromsome_1:10899453-10901848	R101_nitrate	WT_nitrate	23.678	9.46855	1.32233	0.000482132
GRMZM2G042525	chromsome_1:241302408-241306196	R101_nitrate	WT_nitrate	11.5174	4.60104	1.32378	0.000482132
GRMZM2G177237	chromsome_9:30226005-30231994	R101_nitrate	WT_nitrate	3.30898	1.32137	1.32435	0.000482132
GRMZM2G168744	chromsome_1:224916792-224919064	R101_nitrate	WT_nitrate	20.9772	8.35022	1.32894	0.000482132
GRMZM2G122258	chromsome_4:221270083-221272317	R101_nitrate	WT_nitrate	5.8724	2.32833	1.33465	0.000482132
GRMZM2G124744	chromsome_10:85311892-85313117	R101_nitrate	WT_nitrate	1.05698	0.417911	1.33868	0.0291215
GRMZM2G010280	chromsome_4:240232549-240234575	R101_nitrate	WT_nitrate	219.728	559.256	1.34779	0.000482132
GRMZM2G174699	chromsome_10:92909266-92914756	R101_nitrate	WT_nitrate	26.377	10.361	1.34812	0.000482132
GRMZM2G075229	chromsome_1:222446553-222450689	R101_nitrate	WT_nitrate	7.72867	3.02662	1.35251	0.000482132
GRMZM2G044552	chromsome_3:19246911-19250084	R101_nitrate	WT_nitrate	36.4784	14.2851	1.35253	0.000482132
GRMZM5G878558	chromsome_5:210731863-210735309	R101_nitrate	WT_nitrate	71.0786	27.7777	1.35549	0.000482132
GRMZM2G057766	chromsome_5:197564844-197565921	R101_nitrate	WT_nitrate	3.32644	1.28917	1.36754	0.000482132
GRMZM2G089856	chromsome_4:208875100-208877094	R101_nitrate	WT_nitrate	426.273	165.109	1.36836	0.000482132
GRMZM2G421579	chromsome_1:193768324-193775666	R101_nitrate	WT_nitrate	2.23228	0.864118	1.36922	0.000482132
GRMZM2G082335	chromsome_1:222481364-222482393	R101_nitrate	WT_nitrate	3.60686	1.39458	1.37091	0.000482132
GRMZM2G057317	chromsome_7:84156065-84156506	R101_nitrate	WT_nitrate	21.8071	8.3978	1.37671	0.000482132
GRMZM2G111017	chromsome_6:161655481-161658503	R101_nitrate	WT_nitrate	23.5189	9.00555	1.38493	0.000482132
GRMZM2G131421	chromsome_9:20693834-20695096	R101_nitrate	WT_nitrate	1.42598	0.544312	1.38945	0.00247028
GRMZM2G112619	chromsome_4:221630982-221632262	R101_nitrate	WT_nitrate	4.54412	1.72987	1.39334	0.000482132
GRMZM2G099367	chromsome_1:221370535-221402911	R101_nitrate	WT_nitrate	3.31502	1.25863	1.39716	0.000482132
GRMZM2G110885	chromsome_10:56142522-56145107	R101_nitrate	WT_nitrate	1.32798	0.502439	1.40221	0.000482132
GRMZM2G022958	chromsome_8:163002197-163002947	R101_nitrate	WT_nitrate	110.985	41.7843	1.40933	0.000482132
GRMZM2G702806	chromsome_4:212041700-212043784	R101_nitrate	WT_nitrate	1.17792	0.443418	1.4095	0.000482132
GRMZM2G082268	chromsome_2:74917922-74919542	R101_nitrate	WT_nitrate	2.43483	0.905668	1.42677	0.0166578
GRMZM2G008507	chromsome_4:10479097-10485174	R101_nitrate	WT_nitrate	2.67857	0.993853	1.43036	0.000482132
GRMZM2G162814	chromsome_1:14940656-14943335	R101_nitrate	WT_nitrate	90.6421	33.4764	1.43704	0.000482132
GRMZM2G147491	chromsome_2:118535666-118537385	R101_nitrate	WT_nitrate	2.64407	0.976116	1.43764	0.000482132
GRMZM2G078412	chromsome_1:220979364-220991421	R101_nitrate	WT_nitrate	9.93518	3.66653	1.43813	0.000482132
GRMZM2G121633	chromsome_7:63046532-63048141	R101_nitrate	WT_nitrate	2.96607	1.0913	1.4425	0.000482132
GRMZM2G386849	chromsome_5:21555169-21556134	R101_nitrate	WT_nitrate	1.97761	0.723201	1.45129	0.00388273
GRMZM2G027378	chromsome_4:220508651-220512101	R101_nitrate	WT_nitrate	185.321	67.6021	1.45489	0.000482132
GRMZM2G013920	chromsome_7:22361746-22363424	R101_nitrate	WT_nitrate	1.19504	0.435783	1.45538	0.000482132
GRMZM2G009792	chromsome_6:14770647-14771719	R101_nitrate	WT_nitrate	3.14621	1.1466	1.45625	0.000482132
GRMZM2G174489	chromsome_4:206364107-206367671	R101_nitrate	WT_nitrate	1.08887	0.396726	1.45662	0.000482132
GRMZM2G017578	chromsome_4:201459941-201463633	R101_nitrate	WT_nitrate	16.9728	6.17409	1.45893	0.000482132
GRMZM2G011473	chromsome_4:193505171-193524523	R101_nitrate	WT_nitrate	19.9989	7.25996	1.46189	0.000482132
GRMZM5G811624	chromsome_7:149189324-149189851	R101_nitrate	WT_nitrate	1.70485	0.615352	1.47016	0.0179521
GRMZM2G035506	chromsome_5:145215466-145216705	R101_nitrate	WT_nitrate	1.93475	0.695338	1.47636	0.000482132
GRMZM2G012923	chromsome_5:151445617-151450613	R101_nitrate	WT_nitrate	13.6003	4.8804	1.47857	0.000482132
GRMZM2G105266	chromsome_3:170221986-170223826	R101_nitrate	WT_nitrate	6.73938	2.41183	1.48249	0.000482132
GRMZM5G807276	chromsome_10:90929577-90933166	R101_nitrate	WT_nitrate	2.52103	0.898482	1.48845	0.000482132
GRMZM2G102186	chromsome_3:15432767-15434186	R101_nitrate	WT_nitrate	26.2988	9.32067	1.49649	0.000482132
GRMZM2G364643	chromsome_7:172433681-172434802	R101_nitrate	WT_nitrate	4.34224	1.52913	1.50573	0.000482132
GRMZM5G844094	chromsome_6:38114551-38116252	R101_nitrate	WT_nitrate	9.35165	3.29013	1.50708	0.000482132
GRMZM2G014653	chromsome_3:170820345-170822801	R101_nitrate	WT_nitrate	116.636	40.9545	1.50992	0.000482132
GRMZM2G072586	chromsome_3:195786272-195788077	R101_nitrate	WT_nitrate	8.64437	3.03149	1.51173	0.000482132
GRMZM2G092804	chromsome_8:132406770-132408710	R101_nitrate	WT_nitrate	15.7172	5.48193	1.51959	0.000482132
GRMZM2G181231	chromsome_1:223763403-223765426	R101_nitrate	WT_nitrate	8.76686	3.05007	1.52322	0.000482132
GRMZM5G829881	chromsome_2:169527556-169529171	R101_nitrate	WT_nitrate	1.59725	0.554799	1.52555	0.000482132
GRMZM5G804606	chromsome_2:70374896-70375301	R101_nitrate	WT_nitrate	5.90988	2.04366	1.53197	0.00455579
GRMZM2G396632	chromsome_6:118827591-118828188	R101_nitrate	WT_nitrate	2.04466	0.706744	1.5326	0.00388273
GRMZM2G022266	chromsome_2:207400495-207402206	R101_nitrate	WT_nitrate	7.20735	2.49102	1.53273	0.000482132
GRMZM2G136439	chromsome_1:220095820-220098832	R101_nitrate	WT_nitrate	148.896	50.5709	1.55793	0.000482132
GRMZM5G831408	chromsome_3:13501667-13505037	R101_nitrate	WT_nitrate	9.83656	3.3304	1.56246	0.000482132
GRMZM2G373607	chromsome_1:84743695-84746175	R101_nitrate	WT_nitrate	6.53015	2.20082	1.56907	0.000482132
GRMZM2G394783	chromsome_4:38723762-38725531	R101_nitrate	WT_nitrate	1.12471	0.377591	1.57466	0.000482132
GRMZM5G863465	chromsome_4:185569748-185571329	R101_nitrate	WT_nitrate	3.8152	1.27255	1.58404	0.000482132
GRMZM2G046284	chromsome_10:10194501-10196450	R101_nitrate	WT_nitrate	4.77138	1.58467	1.59022	0.000482132
GRMZM2G464861	chromsome_8:141883903-141885240	R101_nitrate	WT_nitrate	1.94147	0.644694	1.59046	0.000482132
GRMZM5G858165	chromsome_3:13483948-13485804	R101_nitrate	WT_nitrate	7.49341	2.48801	1.59063	0.000482132
GRMZM2G001953	chromsome_4:182190921-182194746	R101_nitrate	WT_nitrate	6.25843	2.07626	1.59181	0.000482132
GRMZM2G110299	chromsome_9:2339753-2341520	R101_nitrate	WT_nitrate	1.18524	0.383011	1.62972	0.000482132
GRMZM2G382569	chromsome_1:62140921-62143163	R101_nitrate	WT_nitrate	15.0188	4.81772	1.64035	0.000482132
GRMZM2G124143	chromsome_1:14105160-14106822	R101_nitrate	WT_nitrate	100.825	32.3182	1.64143	0.000482132
GRMZM2G150864	chromsome_5:89409389-89410785	R101_nitrate	WT_nitrate	2.60849	0.828062	1.6554	0.000482132
GRMZM5G834568	chromsome_7:22328874-22330114	R101_nitrate	WT_nitrate	4.01944	1.26911	1.66318	0.000482132
GRMZM2G095839	chromsome_7:144300881-144301577	R101_nitrate	WT_nitrate	1.90266	0.593847	1.67985	0.000482132
GRMZM2G122327	chromsome_6:1343659-1344909	R101_nitrate	WT_nitrate	3.33555	1.0388	1.68301	0.000482132
GRMZM2G103684	chromsome_5:145512613-145519783	R101_nitrate	WT_nitrate	5.35661	1.66731	1.6838	0.000482132
GRMZM2G110965	chromsome_4:12220796-12222465	R101_nitrate	WT_nitrate	8.70774	2.67154	1.70463	0.000482132
GRMZM2G105775	chromsome_10:138261826-138262589	R101_nitrate	WT_nitrate	1.75419	0.530774	1.72464	0.000482132
GRMZM2G375448	chromsome_8:163663902-163665237	R101_nitrate	WT_nitrate	8.45286	2.55751	1.7247	0.000482132
GRMZM2G003711	chromsome_7:51793769-51794283	R101_nitrate	WT_nitrate	8.72159	2.62239	1.73371	0.000482132
GRMZM2G147452	chromsome_4:195194457-195196960	R101_nitrate	WT_nitrate	3.74352	1.11464	1.74782	0.000482132
GRMZM2G171702	chromsome_4:186642790-186645569	R101_nitrate	WT_nitrate	6.39391	1.89465	1.75477	0.000482132
GRMZM2G425863	chromsome_1:226274170-226277863	R101_nitrate	WT_nitrate	243.84	72.1324	1.75722	0.000482132
GRMZM2G147399	chromsome_9:20665756-20666996	R101_nitrate	WT_nitrate	1.60696	0.474221	1.7607	0.000482132
GRMZM2G010251	chromsome_4:240243499-240245403	R101_nitrate	WT_nitrate	261.986	899.097	1.77899	0.000482132
GRMZM2G166753	chromsome_3:229590819-229594779	R101_nitrate	WT_nitrate	5.35119	1.5583	1.77989	0.000482132
GRMZM2G138949	chromsome_4:183909191-183910514	R101_nitrate	WT_nitrate	18.4864	5.2293	1.82177	0.000482132
GRMZM2G080917	chromsome_3:170106278-170110892	R101_nitrate	WT_nitrate	26.8915	7.57765	1.82733	0.000482132
GRMZM2G436084	chromsome_4:195916755-195918707	R101_nitrate	WT_nitrate	13.2165	3.70244	1.83579	0.000482132
GRMZM2G037130	chromsome_3:18183740-18184794	R101_nitrate	WT_nitrate	60.3483	16.7776	1.84678	0.000482132
GRMZM2G086590	chromsome_4:202423700-202440421	R101_nitrate	WT_nitrate	16.9605	4.6539	1.86567	0.000482132
GRMZM2G054938	chromsome_6:14732097-14732699	R101_nitrate	WT_nitrate	9.26213	2.53402	1.86992	0.000482132
GRMZM2G155532	chromsome_3:170456856-170467910	R101_nitrate	WT_nitrate	77.837	20.9406	1.89415	0.000482132
GRMZM2G353483	chromsome_1:196193576-196195939	R101_nitrate	WT_nitrate	6.76905	1.81647	1.89782	0.000482132
GRMZM2G318033	chromsome_4:183040584-183052212	R101_nitrate	WT_nitrate	1.67768	0.44964	1.89963	0.0298108
GRMZM2G173257	chromsome_4:213211052-213212189	R101_nitrate	WT_nitrate	1.35516	0.361671	1.90571	0.000482132
GRMZM2G020915	chromsome_4:183033058-183034479	R101_nitrate	WT_nitrate	2.07888	0.546124	1.92851	0.000482132
GRMZM2G011731	chromsome_3:170545628-170548182	R101_nitrate	WT_nitrate	32.8795	8.60508	1.93393	0.000482132
GRMZM2G074097	chromsome_3:218835388-218837093	R101_nitrate	WT_nitrate	26.3523	6.89566	1.93417	0.000482132
GRMZM2G127143	chromsome_4:10656510-10657155	R101_nitrate	WT_nitrate	11.7212	2.9278	2.00123	0.000482132
GRMZM2G134857	chromsome_4:199711315-199712804	R101_nitrate	WT_nitrate	1.10559	0.27476	2.00857	0.000482132
GRMZM2G035421	chromsome_8:173349890-173353964	R101_nitrate	WT_nitrate	5.4911	1.36252	2.01082	0.000482132
GRMZM2G110895	chromsome_6:88559662-88560952	R101_nitrate	WT_nitrate	1.10334	0.273038	2.0147	0.0274942
GRMZM2G075641	chromsome_8:41362538-41363477	R101_nitrate	WT_nitrate	1.00761	0.248081	2.02205	0.00209909
GRMZM2G399970	chromsome_6:130415514-130417813	R101_nitrate	WT_nitrate	8.30351	2.02659	2.03467	0.000482132
GRMZM2G079316	chromsome_4:178570332-178572153	R101_nitrate	WT_nitrate	4.06507	0.986093	2.04348	0.000482132
GRMZM2G138427	chromsome_4:216205187-216206929	R101_nitrate	WT_nitrate	1.70985	0.404529	2.07955	0.00132414
GRMZM2G384871	chromsome_8:55611840-55614049	R101_nitrate	WT_nitrate	16.9951	3.96856	2.09843	0.000482132
GRMZM2G000576	chromsome_4:214511326-214539453	R101_nitrate	WT_nitrate	1.84097	0.429192	2.10077	0.000482132
GRMZM2G460465	chromsome_2:140655966-140656798	R101_nitrate	WT_nitrate	6.82557	1.45262	2.23229	0.000482132
GRMZM2G173685	chromsome_9:20459074-20459382	R101_nitrate	WT_nitrate	237.022	47.6435	2.31467	0.000482132
GRMZM2G091541	chromsome_10:138875794-138878038	R101_nitrate	WT_nitrate	6.31165	1.26638	2.31731	0.000482132
GRMZM2G001200	chromsome_4:192071675-192073229	R101_nitrate	WT_nitrate	29.2419	5.86127	2.31875	0.000482132
GRMZM2G159145	chromsome_3:13465240-13467448	R101_nitrate	WT_nitrate	44.7933	8.95366	2.32273	0.000482132
GRMZM2G025302	chromsome_1:194522654-194533077	R101_nitrate	WT_nitrate	3.9537	0.783643	2.33493	0.00171766
GRMZM2G079171	chromsome_1:56125877-56128125	R101_nitrate	WT_nitrate	1.65345	0.318707	2.37518	0.000482132
GRMZM2G447433	chromsome_1:221296275-221304730	R101_nitrate	WT_nitrate	45.083	8.45254	2.41513	0.000482132
GRMZM2G008839	chromsome_4:179786710-179787597	R101_nitrate	WT_nitrate	1.04797	0.193794	2.435	0.000482132
GRMZM2G462479	chromsome_3:17182313-17182724	R101_nitrate	WT_nitrate	6.56233	1.2117	2.43718	0.000482132
GRMZM2G064675	chromsome_8:137529611-137533836	R101_nitrate	WT_nitrate	9.98899	1.82224	2.45463	0.000482132
GRMZM2G031827	chromsome_8:70136196-70144793	R101_nitrate	WT_nitrate	73.8443	13.4564	2.45619	0.000482132
GRMZM2G020781	chromsome_2:107530361-107531907	R101_nitrate	WT_nitrate	1.42351	0.251856	2.49878	0.000482132
GRMZM2G165044	chromsome_3:15053860-15057882	R101_nitrate	WT_nitrate	16.366	2.89286	2.50013	0.000482132
GRMZM2G088443	chromsome_3:14928543-14930691	R101_nitrate	WT_nitrate	18.835	3.24608	2.53665	0.000482132
GRMZM2G032863	chromsome_5:52019500-52023096	R101_nitrate	WT_nitrate	1.72523	0.289682	2.57425	0.000482132
GRMZM2G105233	chromsome_2:101457821-101460094	R101_nitrate	WT_nitrate	9.44023	1.56842	2.58951	0.000482132
GRMZM2G036282	chromsome_4:182295494-182297369	R101_nitrate	WT_nitrate	17.6038	2.88829	2.6076	0.000482132
GRMZM5G897022	chromsome_5:9915376-9918147	R101_nitrate	WT_nitrate	151.614	23.658	2.68	0.000482132
GRMZM2G025171	chromsome_4:181429408-181431608	R101_nitrate	WT_nitrate	2.05503	0.305326	2.75074	0.000482132
GRMZM2G079477	chromsome_4:201112048-201116113	R101_nitrate	WT_nitrate	3.85216	0.565876	2.76711	0.000482132
GRMZM5G812289	chromsome_9:112631833-112639590	R101_nitrate	WT_nitrate	8.57736	1.23183	2.79973	0.000482132
GRMZM2G111696	chromsome_6:158916869-158920376	R101_nitrate	WT_nitrate	1.59097	0.224477	2.82527	0.000482132
GRMZM2G435845	chromsome_4:142948905-142951576	R101_nitrate	WT_nitrate	1.18756	0.164574	2.85119	0.00488198
GRMZM2G404977	chromsome_9:20752112-20753019	R101_nitrate	WT_nitrate	19.9529	2.64069	2.91761	0.000482132
GRMZM2G370777	chromsome_4:178887358-178894404	R101_nitrate	WT_nitrate	9.25942	1.22428	2.91899	0.000482132
AC190933.3_FG004	chromsome_3:16614399-16616261	R101_nitrate	WT_nitrate	5.76912	0.753553	2.93657	0.000482132
GRMZM2G401581	chromsome_3:15439101-15440427	R101_nitrate	WT_nitrate	47.8063	5.88366	3.02241	0.000482132
GRMZM2G014366	chromsome_1:6364464-6368330	R101_nitrate	WT_nitrate	5.15618	0.627516	3.03858	0.000482132
GRMZM2G055016	chromsome_1:22627386-22633408	R101_nitrate	WT_nitrate	2.04451	0.232101	3.13893	0.0145434
GRMZM2G169564	chromsome_4:184781650-184783303	R101_nitrate	WT_nitrate	5.24944	0.583111	3.17032	0.000482132
GRMZM2G154671	chromsome_1:137842093-137844548	R101_nitrate	WT_nitrate	1.16002	0.125709	3.20599	0.000916033
GRMZM2G463574	chromsome_3:16565268-16568857	R101_nitrate	WT_nitrate	2.00425	0.212417	3.23809	0.000482132
GRMZM2G079625	chromsome_3:18010869-18014247	R101_nitrate	WT_nitrate	24.928	2.5857	3.26914	0.000482132
GRMZM2G060760	chromsome_4:184852369-184853584	R101_nitrate	WT_nitrate	7.48327	0.745785	3.32684	0.000482132
GRMZM2G048022	chromsome_3:13722109-13724642	R101_nitrate	WT_nitrate	2.16732	0.197318	3.45732	0.000482132
GRMZM2G122418	chromsome_2:104547252-104548217	R101_nitrate	WT_nitrate	1.77444	0.158786	3.48221	0.000482132
GRMZM2G474656	chromsome_6:160721987-160727193	R101_nitrate	WT_nitrate	1.06202	0.0876289	3.59926	0.000482132
GRMZM2G102047	chromsome_3:15473216-15473499	R101_nitrate	WT_nitrate	37.9799	3.02746	3.64906	0.00132414
GRMZM2G162764	chromsome_1:14858515-14863230	R101_nitrate	WT_nitrate	17.3333	1.31229	3.72339	0.000482132
GRMZM5G880280	chromsome_1:225580265-225581117	R101_nitrate	WT_nitrate	7.85759	0.572555	3.7786	0.000482132
GRMZM2G115792	chromsome_4:214782527-214783532	R101_nitrate	WT_nitrate	1.12842	0.0818107	3.78587	0.00132414
GRMZM2G399162	chromsome_9:88944461-88945774	R101_nitrate	WT_nitrate	1.78467	0.127867	3.80294	0.003188
GRMZM2G023952	chromsome_3:13068189-13070363	R101_nitrate	WT_nitrate	28.0955	1.95829	3.84267	0.000482132
GRMZM2G029888	chromsome_1:223562311-223562780	R101_nitrate	WT_nitrate	21.3615	1.48676	3.84477	0.000482132
GRMZM2G419024	chromsome_1:201403481-201409528	R101_nitrate	WT_nitrate	3.58365	0.237829	3.91343	0.000482132
GRMZM5G876768	chromsome_8:12713843-12717640	R101_nitrate	WT_nitrate	10.2165	0.671423	3.92754	0.000482132
GRMZM2G481222	chromsome_1:105898262-105899070	R101_nitrate	WT_nitrate	8.09173	0.458352	4.14192	0.000482132
GRMZM2G591412	chromsome_4:215270007-215271179	R101_nitrate	WT_nitrate	25.2646	1.22154	4.37034	0.000482132
GRMZM5G871834	chromsome_1:225584139-225585457	R101_nitrate	WT_nitrate	3.95512	0.185246	4.41621	0.000482132
GRMZM2G140032	chromsome_3:16646352-16647183	R101_nitrate	WT_nitrate	14.7169	0.679525	4.4368	0.000482132
GRMZM2G085711	chromsome_4:11466210-11470058	R101_nitrate	WT_nitrate	1.14939	0.0415499	4.78988	0.00209909
GRMZM2G172448	chromsome_1:12971832-12976508	R101_nitrate	WT_nitrate	22.7524	0.798662	4.83229	0.000482132
GRMZM2G404608	chromsome_9:23209801-23211570	R101_nitrate	WT_nitrate	22.4037	0.770301	4.86217	0.000482132
GRMZM2G027983	chromsome_1:194162165-194166060	R101_nitrate	WT_nitrate	27.026	0.827861	5.02882	0.000482132
GRMZM2G400578	chromsome_6:33959286-33961051	R101_nitrate	WT_nitrate	1.60654	0.0457488	5.13408	0.000916033
GRMZM2G138947	chromsome_4:9775041-9777690	R101_nitrate	WT_nitrate	4.74707	0.122974	5.27061	0.000482132
GRMZM2G325589	chromsome_4:162600483-162601598	R101_nitrate	WT_nitrate	3.61238	0.0902112	5.3235	0.00553313
GRMZM2G137176	chromsome_4:209542715-209544018	R101_nitrate	WT_nitrate	8.97502	0.213319	5.39483	0.000482132
GRMZM2G055862	chromsome_9:154933701-154934522	R101_nitrate	WT_nitrate	1.58168	0.0348349	5.50478	0.0163959
GRMZM5G804856	chromsome_1:105898262-105899070	R101_nitrate	WT_nitrate	49.2069	0.955171	5.68696	0.000482132
GRMZM2G032947	chromsome_3:47033543-47034270	R101_nitrate	WT_nitrate	8.40703	0.136752	5.94196	0.0189644
GRMZM2G080825	chromsome_3:170063536-170065098	R101_nitrate	WT_nitrate	3.02323	0.0491264	5.94345	0.000482132
GRMZM2G367186	chromsome_4:213498996-213500124	R101_nitrate	WT_nitrate	1.00247	0.01	6.64742	0.000482132
GRMZM2G101140	chromsome_1:220827362-220828136	R101_nitrate	WT_nitrate	1.01116	0.01	6.65987	0.000482132
GRMZM2G114061	chromsome_4:183971547-183973556	R101_nitrate	WT_nitrate	1.02768	0.01	6.68325	0.000482132
GRMZM2G576477	chromsome_4:98838801-98839058	R101_nitrate	WT_nitrate	1.03332	0.01	6.69114	0.0490925
GRMZM2G032998	chromsome_4:201177019-201177323	R101_nitrate	WT_nitrate	1.03705	0.01	6.69634	0.000482132
GRMZM2G133055	chromsome_4:9800151-9801253	R101_nitrate	WT_nitrate	55.6655	0.534715	6.70187	0.000482132
GRMZM5G859350	chromsome_9:22045010-22046431	R101_nitrate	WT_nitrate	1.04162	0.01	6.70269	0.000482132
GRMZM2G180054	chromsome_4:214907404-214908109	R101_nitrate	WT_nitrate	1.05753	0.01	6.72455	0.000482132
GRMZM2G077068	chromsome_1:221236142-221241717	R101_nitrate	WT_nitrate	13.7467	0.129701	6.72775	0.000482132
GRMZM2G580486	chromsome_1:14867664-14868336	R101_nitrate	WT_nitrate	1.18439	0.01	6.888	0.000482132
GRMZM2G404603	chromsome_9:23209801-23211570	R101_nitrate	WT_nitrate	8.65254	0.0720183	6.90862	0.0112286
AC214501.2_FG005	chromsome_4:221078126-221080905	R101_nitrate	WT_nitrate	1.24303	0.01	6.95772	0.000482132
GRMZM2G096303	chromsome_1:222151650-222155503	R101_nitrate	WT_nitrate	37.3127	0.282873	7.04337	0.000482132
AC212133.3_FG005	chromsome_4:196968933-196969392	R101_nitrate	WT_nitrate	1.49157	0.01	7.22069	0.000482132
GRMZM2G328356	chromsome_7:163111473-163113041	R101_nitrate	WT_nitrate	1.517	0.01	7.24508	0.000482132
GRMZM2G499255	chromsome_1:261091755-261092071	R101_nitrate	WT_nitrate	1.5499	0.01	7.27603	0.00488198
GRMZM5G876118	chromsome_8:99659491-99660568	R101_nitrate	WT_nitrate	1.60511	0.01	7.32653	0.000482132
GRMZM2G043067	chromsome_4:181250602-181250860	R101_nitrate	WT_nitrate	1.67684	0.01	7.3896	0.00553313
GRMZM5G868730	chromsome_4:196987296-196988868	R101_nitrate	WT_nitrate	5.70811	0.0297296	7.58497	0.0134519
AC199956.4_FG003	chromsome_8:41131584-41132148	R101_nitrate	WT_nitrate	2.00306	0.01	7.64606	0.000482132
AC204880.3_FG002	chromsome_4:201360418-201361079	R101_nitrate	WT_nitrate	2.0137	0.01	7.6537	0.000482132
AC199487.4_FG003	chromsome_1:165812006-165812252	R101_nitrate	WT_nitrate	2.06738	0.01	7.69166	0.00920624
GRMZM2G058804	chromsome_3:18640012-18640338	R101_nitrate	WT_nitrate	2.06981	0.01	7.69335	0.000482132
GRMZM5G858802	chromsome_4:221081016-221083297	R101_nitrate	WT_nitrate	2.20196	0.01	7.78264	0.000482132
GRMZM2G002883	chromsome_1:223818185-223819168	R101_nitrate	WT_nitrate	2.22479	0.01	7.79753	0.000482132
GRMZM2G105617	chromsome_2:45230432-45231167	R101_nitrate	WT_nitrate	2.22659	0.01	7.79869	0.000482132
GRMZM2G146708	chromsome_3:15712390-15715159	R101_nitrate	WT_nitrate	2.24808	0.01	7.81255	0.000482132
GRMZM2G163740	chromsome_4:196197303-196198950	R101_nitrate	WT_nitrate	2.24819	0.01	7.81262	0.000482132
GRMZM2G073611	chromsome_4:219705242-219706023	R101_nitrate	WT_nitrate	2.27585	0.01	7.83026	0.000482132
GRMZM2G143771	chromsome_4:208059427-208063130	R101_nitrate	WT_nitrate	2.45101	0.01	7.93723	0.000482132
GRMZM5G849868	chromsome_4:217094218-217095584	R101_nitrate	WT_nitrate	2.57347	0.01	8.00757	0.000482132
GRMZM2G408005	chromsome_4:210161270-210163312	R101_nitrate	WT_nitrate	2.67901	0.01	8.06556	0.000482132
GRMZM5G848838	chromsome_8:63438985-63439640	R101_nitrate	WT_nitrate	2.77747	0.01	8.11763	0.000482132
GRMZM5G885872	chromsome_8:99611837-99612913	R101_nitrate	WT_nitrate	3.39544	0.01	8.40745	0.000482132
GRMZM2G003863	chromsome_4:213052004-213053318	R101_nitrate	WT_nitrate	3.55986	0.01	8.47568	0.000482132
GRMZM2G147319	chromsome_9:23008511-23010925	R101_nitrate	WT_nitrate	3.80093	0.01	8.57021	0.000482132
GRMZM2G150360	chromsome_1:223188500-223190820	R101_nitrate	WT_nitrate	3.89255	0.01	8.60457	0.000482132
GRMZM2G303121	chromsome_1:223817137-223817972	R101_nitrate	WT_nitrate	4.09783	0.01	8.67872	0.000482132
GRMZM2G542044	chromsome_4:211930731-211931230	R101_nitrate	WT_nitrate	5.09069	0.01	8.99172	0.000482132
GRMZM5G894460	chromsome_2:144425388-144425748	R101_nitrate	WT_nitrate	5.69667	0.01	9.15398	0.000482132
GRMZM5G838592	chromsome_4:210161270-210163312	R101_nitrate	WT_nitrate	5.83296	0.01	9.18808	0.000482132
AC218093.3_FG005	chromsome_2:25767059-25771084	R101_nitrate	WT_nitrate	11.4216	0.0175568	9.34552	0.0163959
GRMZM2G095363	chromsome_4:193904616-193905424	R101_nitrate	WT_nitrate	6.7128	0.01	9.39077	0.000482132
GRMZM2G034947	chromsome_4:198853381-198855441	R101_nitrate	WT_nitrate	6.91266	0.01	9.4331	0.000482132
GRMZM2G527625	chromsome_9:148474497-148474713	R101_nitrate	WT_nitrate	7.31927	0.01	9.51556	0.0243998
GRMZM2G362946	chromsome_1:14463214-14471048	R101_nitrate	WT_nitrate	9.82262	0.01	9.93996	0.000482132
GRMZM2G478754	chromsome_1:221192399-221195152	R101_nitrate	WT_nitrate	9.93433	0.01	9.95628	0.000482132
GRMZM5G894200	chromsome_1:221196269-221197314	R101_nitrate	WT_nitrate	10.4067	0.01	10.0233	0.000482132
GRMZM2G135238	chromsome_2:82743604-82746966	R101_nitrate	WT_nitrate	10.7169	0.01	10.0657	0.000482132
GRMZM2G173579	chromsome_9:20473673-20477553	R101_nitrate	WT_nitrate	15.9422	0.01	10.6386	0.000482132
GRMZM2G123562	chromsome_1:126535351-126536676	R101_nitrate	WT_nitrate	16.8795	0.01	10.7211	0.000482132
GRMZM2G426090	chromsome_1:126537532-126538396	R101_nitrate	WT_nitrate	21.4488	0.01	11.0667	0.000482132
GRMZM5G889974	chromsome_4:211083459-211083737	R101_nitrate	WT_nitrate	49.5075	0.01	12.2734	0.000482132

## Sheet: Table S4
Table S4. Go enrichment of differentially expressed genes between WT and R101.
GO term (mock)	Description	Count	Number of backgroud genes	p-value	FDR
GO:0006950	response to stress	237	11399	9.8e-05	0.0025
GO:0009628	response to abiotic stimulus	148	5910	4.7e-07	6.6e-05
GO:0055114	oxidation-reduction process	82	3165	8.9e-05	0.0024
GO:0019748	secondary metabolic process	74	2187	2.1e-08	2.1e-05
GO:0006970	response to osmotic stress	68	2099	3.8e-07	6.2e-05
GO:0009651	response to salt stress	63	1974	1.7e-06	0.00012
GO:1901698	response to nitrogen compound	61	2372	0.00088	0.012
GO:0009751	response to salicylic acid	51	1471	1.9e-06	0.00013
GO:0042445	hormone metabolic process	41	1014	5.5e-07	6.8e-05
GO:0009404	toxin metabolic process	22	494	6.2e-05	0.0018
GO:0016128	phytosteroid metabolic process	18	446	0.00084	0.012
GO:0006721	terpenoid metabolic process	18	487	0.0021	0.021
GO:0016101	diterpenoid metabolic process	12	246	0.0013	0.015
GO:0051554	flavonol metabolic process	11	100	2.5e-06	0.00014
GO term (nitrate)	Description	Count	Number of backgroud genes	p-value	FDR
GO:0006950	response to stress	257	11399	2.9e-11	1.6e-09
GO:0055114	oxidation-reduction process	98	3165	2e-10	8.4e-09
GO:0019748	secondary metabolic process	87	2187	7.6e-15	1.1e-12
GO:0009755	hormone-mediated signaling pathway	79	2467	3.5e-09	1.1e-07
GO:1901698	response to nitrogen compound	75	2372	1.5e-08	4.3e-07
GO:0016049	cell growth	47	2097	0.011	0.045
GO:0009699	phenylpropanoid biosynthetic process	29	695	4.2e-06	4.9e-05
GO:0010167	response to nitrate	31	729	9.9e-06	0.0001
GO:0051552	flavone metabolic process	13	105	4.1e-08	9.9e-07
GO:0042128	nitrate metabolic process	10	56	6.5e-06	7.3e-05
GO:0015706	nitrate transport	5	51	0.000111	6.5e-08
GO:0008300	isoprenoid catabolic process	5	26	0.00011	0.00085
GO:0016115	terpenoid catabolic process	5	25	9.1e-05	0.00073
mock: nitrate treatment for 0 h, nitrate: nitrate treatment for 2 h.
